# Supplementary material for: Discovery of repurposing drug candidates for the treatment of diseases caused by pathogenic free-living amoebae
Source: PLoS Negl Trop Dis. 2020 Sep 24;14(9):e0008353. doi: 10.1371/journal.pntd.0008353 (PMC7546510; doi:10.1371/journal.pntd.0008353)
Supplement: S1 Data — A spreadsheet containing all the raw data for the single point screens, dose response assays, and rate of action studies is provided. The data are organized by tabs for each figure and table in the main manuscript and supplemental information. For S1 Fig, the raw data from each of the screening plates were used to calculate median DMSO response/negative control (blue), median positive control response (yellow), compounds (orange), and median compound response (green) for each of the amoebae. (XLSX) [file pntd.0008353.s007.xlsx]

## Sheet: Fig 1A Naegleria
Fig 1A Naegleria fowleri HTS raw data
For all plates wells A,B, O & P in Column 23 and wells A-H column 24 are negative controls (0.5% DMSO), Positive controls C-F column 23 (Posaconazole 1 µM), G-J column 23 (Azithromycin 1 µM) and K-N column 23 (DB2385A 1 µM). Wells I-P Column 24 were media alone and used as blanks. all wells in Columns 1-22 contained unique drugs (352 per plate). 34x plates screened. Reference to plate layout on t…
##BLOCKS= 1
Plate:	Plate01	1.3	PlateFormat	Endpoint	Luminescence	Raw	FALSE	1						1	0	1	24	384						0			Plate map for reference
	Temperature(¡C)	1	2	3	4	5	6	7	8	9	10	11	12	13	14	15	16	17	18	19	20	21	22	23	24			1	2	3	4	5	6	7	8	9	10	11	12	13	14	15	16	17	18	19	20	21	22
	25	795152	646649	531799	524721	586180	635065	554375	521488	611343	550578	695427	620699	869989	536758	423584	571101	474260	541477	371695	577356	457041	661957	524608	689170		a
		665952	535977	605226	584365	630748	596317	544073	483163	193790	736117	727173	490755	605921	524893	460214	547172	651649	459441	631984	720999	642207	664439	666763	614583		b
		699089	618353	482437	624526	787939	34034.1	629665	602908	664863	532571	556869	518630	506218	477553	485368	532236	378625	478502	637347	731757	620987	511941	17974.1	676630		c
		586124	517248	557223	608494	654135	658598	576658	525651	566912	589252	506302	522018	501233	531460	489638	540117	607078	592042	452883	480735	530529	620671	11459.1	786472		d
		595870	580539	581991	645505	505548	702834	586147	488010	556581	942401	553147	620560	609835	620450	482912	550355	500496	501166	98704.1	688499	602959	672406	15050.1	575625		e
		603243	549545	648353	641202	630810	668830	524112	464827	642123	506414	479814	483107	497677	616230	505995	549480	527456	608883	505939	512890	506023	550997	12520.1	606316		f
		537213	597267	538126	429360	477748	485005	554906	610125	570849	569843	480651	470967	450432	453441	703029	602762	467115	600814	9483.12	630643	567361	593441	67928.1	850366		g
		560993	527657	468577	445627	499767	491139	560853	529599	437507	591570	636844	693836	594837	426793	586152	558089	605198	713676	564930	493713	497483	642487	67315.1	743187		h
		692774	611454	528662	644777	568588	682980	452152	585147	587939	616691	534497	602350	536451	724798	534832	598925	606148	642345	643408	585677	556665	446799	64029.1	1187.12		i
		492746	618278	626481	732235	718650	564036	437173	639721	401125	504097	499240	497509	603326	732651	478502	485731	501752	660784	726052	549903	497677	542928	66535.1	-893.875		j
		512918	526820	699548	633352	477776	469543	467199	515262	519617	521280	504013	494043	779243	698866	564679	567136	661063	628492	608263	580679	584253	540918	60632.1	-993.875		k
		668355	595591	481488	639470	457990	449925	436168	468315	321883	520148	484176	462315	669752	655895	467980	623744	678154	678916	583778	455087	525843	497398	57178.1	-928.875		l
		637431	530588	461478	585131	608941	512164	564343	564120	600730	514062	510735	519560	698502	664500	558564	525284	508507	913530	478481	586571	546781	510594	60659.1	-1107.88		m
		534162	496073	606734	668785	438763	437117	468734	461729	516374	388711	521788	552142	693920	630419	514258	510601	538961	627263	564823	597994	480093	503259	74277.1	-837.875		n
		633824	498710	597769	488801	687074	580818	446046	497427	531677	483833	580449	510340	483247	608410	551165	468511	565153	553370	481181	603241	726950	511243	575261	2022.12		o
		602433	554822	530304	692887	511634	687074	509735	558145	571939	532757	566661	594502	625475	594167	573781	651928	678525	511243	697776	592603	457197	499908	580679	1553.12		p
~End																																							Key
Original Filename: Nf_W0000315; Date Last Saved: 8/21/2017 10:08:18 PM																																								Blank
																																								Unique testing agents
##BLOCKS= 1																																								Negative controls (0.5% DMSO)
Plate:	Plate02	1.3	PlateFormat	Endpoint	Luminescence	Raw	FALSE	1						1	0	1	24	384						0																Positive control 1 - (Posaconazole 1 µM)
	Temperature(¡C)	1	2	3	4	5	6	7	8	9	10	11	12	13	14	15	16	17	18	19	20	21	22	23	24															Positive control 2 - (Azithromycin 1 µM)
	25	698556	703194	23515.5	629690	743048	696000	573258	641534	632624	465494	608464	599694	805438	557808	492818	626926	457030	499404	514004	670978	517186	559248	545984	680506															Positive control 3 - (DB2385A 1 µM)
		571796	644104	667878	631926	591540	691320	509006	534522	580564	553256	566658	552642	566574	566268	479252	614922	389238	486258	729378	655948	339394	666258	558648	920126
		789974	501302	593522	535722	684446	498958	583162	528408	546778	441216	498568	543316	504430	505886	571322	549096	500242	592636	640138	674544	472862	512720	15381.5	907766
		499204	495720	458656	548900	530334	575120	621158	529580	545550	541614	575818	556774	492818	536114	619552	591288	488914	502252	491142	633796	549096	508978	13042.5	797918
		615474	526724	529770	477466	589472	550632	617122	667430	506522	567786	442456	552754	797588	539548	725264	605000	478848	668392	596790	609224	578194	613932	15275.5	772354
		541000	508924	451568	552838	581152	533992	534140	554736	594248	599330	569954	532758	534774	632584	533852	571908	497702	564788	458410	708140	554456	501442	23318.5	858748
		632020	739068	535164	467000	523244	619664	641954	577602	495218	636060	633490	614552	707944	539324	485728	551832	477662	523494	52719.5	517996	518998	542262	60613.5	635082
		638226	678244	520118	514478	714148	617736	581664	553374	552696	632038	606760	628518	665168	543652	505546	627232	479700	505880	656564	522406	487960	526650	61626.5	826184
		542702	566686	572044	550186	575148	563252	620334	423262	578386	626898	673242	654776	621870	587518	662098	564174	694058	635752	676288	540386	510236	576934	58511.5	1191.5
		769152	604498	543540	502726	514148	559510	536114	527376	598158	590478	548538	716496	602850	591484	587658	638936	595784	648602	668856	542284	804490	589640	58706.5	-1016.5
		605364	112494	652234	648658	599694	564900	590944	590478	632104	612066	643824	586400	721218	543010	485360	766580	717698	737876	485868	421376	635166	613624	52802.5	-1559.5
		581598	604694	607206	689196	544684	515706	595486	604078	702636	596902	603660	572438	526872	580118	537566	810750	570400	682434	726612	481932	553368	621666	47261.5	-1535.5
		519140	687630	523746	618702	705960	669860	591260	54863.5	452936	523440	700148	679116	548230	561548	467168	448136	514394	552670	412254	472554	462730	500382	45481.5	-1535.5
		593060	700260	627534	611006	476824	613128	627512	537538	461028	560068	471270	752760	702552	501916	528190	496920	580816	533802	597656	499204	507388	536114	46899.5	-1137.5
		495962	553870	628350	514814	456804	528102	570120	684334	541084	13153.5	508616	520334	496498	515530	474816	482486	465430	558310	581794	496056	486038	569958	659580	4401.5
		544518	527514	577410	534830	668688	750284	730148	686904	720634	761744	761604	520648	539640	559232	618462	534690	475820	639328	561186	584166	452992	544490	564148	1191.5
~End
Original Filename: Nf_W0000317; Date Last Saved: 8/21/2017 10:00:24 PM
##BLOCKS= 1
Plate:	Plate03	1.3	PlateFormat	Endpoint	Luminescence	Raw	FALSE	1						1	0	1	24	384						0
	Temperature(¡C)	1	2	3	4	5	6	7	8	9	10	11	12	13	14	15	16	17	18	19	20	21	22	23	24
	24.5	457518	414324	510575	578084	585820	578112	472727	612742	489920	619100	434314	490674	610452	566329	385170	491623	424368	506444	435278	513674	557645	486571	412845	512641
		496898	407540	486487	505917	433018	441193	562727	486435	444151	424396	492683	526990	415970	508901	438431	477019	398184	510240	533522	482009	586937	450151	407451	511133
		556947	584786	581017	476439	457286	480261	441584	486403	421829	514791	623746	530759	463657	421716	467760	497205	444038	470076	476173	698254	465834	596404	8614.38	518380
		528106	498908	480319	476830	422387	399227	473636	623579	521797	528190	447890	518029	482657	474763	491316	455704	432962	397254	447928	495502	418509	492976	7870.38	583530
		451937	547035	586404	511669	630869	627769	393400	455871	507030	558594	580430	575404	654976	584396	488972	448616	489306	421829	423280	431315	652490	652266	9931.38	464774
		623020	467152	447779	549464	113635	519229	453555	492153	611401	604515	653720	665732	614334	628104	503346	486012	418843	515851	629556	557086	614976	543393	31146.4	551335
		535393	482300	437175	440440	543462	668945	595488	600174	715802	618000	630618	505718	469462	588445	448002	507226	474989	566775	478142	621540	470327	444849	46933.4	653468
		407258	512418	402020	435238	501280	628975	570693	506221	546015	515656	498740	537068	506137	608832	578029	568381	416556	526515	542875	527967	424061	467490	45597.4	692891
		571830	554127	596795	453762	576074	582189	479928	472002	441249	544076	636511	513339	556947	509319	543099	563872	666039	583586	517610	636847	590763	507952	44584.4	684.375
		494954	571201	520709	495167	598917	680234	456653	530842	463350	615228	565351	523835	561163	545677	558120	525203	602799	514818	666024	632349	472169	558287	45291.4	-1278.62
		409302	479189	452020	476802	439190	552452	487157	430478	426851	481996	542149	401378	507979	553931	616843	655479	663050	560709	650983	715830	561749	541340	82137.4	-1411.62
		409860	509319	443119	464383	420769	575376	451958	465722	498014	495167	450154	469797	492299	453081	589143	553094	548375	553596	580682	688809	456764	513474	164311	-759.625
		526041	473704	447667	657770	469295	539692	512825	529405	424005	387561	438570	531512	461899	442282	564290	625869	627014	588138	523807	437809	490283	707168	106782	-1148.62
		507589	425958	504155	631511	427744	660256	465038	517055	505663	432348	427070	547007	450211	436484	568730	639500	492516	564458	472253	480068	526320	485454	41392.4	-1199.62
		495698	393788	512976	504295	442840	462234	563508	546951	433157	478393	411260	526627	403651	481575	390777	394953	418052	463908	550944	611398	616010	628579	395241	3637.38
		564737	539385	545611	487520	584479	509921	514986	510485	586489	446405	513423	579118	476021	509878	466448	456374	426182	423642	487464	533522	742492	643383	409888	1476.38
~End
Original Filename: Nf_W0000321; Date Last Saved: 8/21/2017 9:13:02 PM
##BLOCKS= 1
Plate:	Plate04	1.3	PlateFormat	Endpoint	Luminescence	Raw	FALSE	1						1	0	1	24	384						0
	Temperature(¡C)	1	2	3	4	5	6	7	8	9	10	11	12	13	14	15	16	17	18	19	20	21	22	23	24
	25.5	493234	357233	406050	417992	387471	405325	351655	315233	294934	654237	307927	407263	331161	338017	325523	418522	364876	321414	515893	457347	424046	346021	530229	413237
		357875	391933	420252	375531	475389	529824	200408	298515	326276	444268	345742	323527	415564	361361	319500	382979	315847	314654	439281	437830	400889	551210	324682	396007
		407976	360134	385657	384832	445734	362505	260167	396621	324073	336344	338965	353078	314006	309321	325802	332188	327364	341475	355811	485608	239288	560117	12500.8	477095
		433247	472881	337264	317575	478853	448267	382896	298753	296746	420503	363869	395059	426976	292062	470572	359911	313002	392380	404070	492362	334280	426948	10189.8	478742
		364904	372291	363481	447228	490269	371375	320169	437719	288353	303996	316627	342033	342626	410813	256301	349021	341415	365462	293010	409594	428371	330989	124955	391795
		372909	358433	340443	446592	362310	364374	361389	414644	285816	310660	316348	173934	396900	394752	368039	420475	310242	446620	380915	408729	377534	411828	119248	355978
		383649	415536	352205	306226	375559	325216	392910	385741	306143	361194	326220	378935	366522	323978	456248	316541	294376	329929	322679	336288	303243	329204	57579.8	388224
		410475	385546	16592.8	411965	390149	365155	381056	384290	346412	449746	364736	368251	448071	343985	373077	9879.75	322316	332272	375001	345770	326555	307202	60113.8	431301
		365880	374834	428790	489683	450276	360859	511818	535798	385936	501266	530187	391627	361558	427339	21994.8	371701	448239	473662	404628	470564	572235	438556	56632.8	-497.25
		328935	463448	453429	409984	363325	442741	13450.8	496605	350512	423544	322762	442965	378851	349396	382924	384318	536803	458062	474583	364262	435626	439616	55908.8	-2370.25
		372045	358823	417831	413528	269701	326276	412942	384737	346746	511036	361278	388861	448721	327782	378823	397988	394780	482565	459708	330403	298419	341113	38338.8	-2498.25
		363258	356118	455801	483849	471681	357791	432110	471374	446257	483000	464201	378628	449299	352966	424059	433198	407139	8769.75	343957	407669	371877	429611	38282.8	-2449.25
		381110	369004	538730	528249	355532	405325	347639	330208	389398	382840	405493	379450	309321	344993	384318	368976	416820	519941	312026	312361	444014	460071	39201.8	-2268.25
		490365	410989	366661	307275	376452	404349	328119	379046	262496	312612	315066	356676	336846	357332	345185	369534	331380	488259	326945	316739	336539	425553	43543.8	-1948.25
		328451	358405	321563	320029	374527	318217	350930	345826	317297	350261	300454	368418	296206	166272	353050	295017	300817	361919	409901	413918	294236	343706	361585	5126.75
		322539	481923	376519	402926	359019	385378	235804	419359	439058	352269	547720	445225	341113	301821	374695	344292	324352	339105	270761	365378	317380	333834	362338	6904.75
~End
Original Filename: Nf_W0000343; Date Last Saved: 8/21/2017 11:13:01 PM
##BLOCKS= 1
Plate:	Plate05	1.3	PlateFormat	Endpoint	Luminescence	Raw	FALSE	1						1	0	1	24	384						0
	Temperature(¡C)	1	2	3	4	5	6	7	8	9	10	11	12	13	14	15	16	17	18	19	20	21	22	23	24
	25	598127	609382	583523	672708	442720	553672	542560	557274	622258	539712	532052	566739	544626	524748	552332	644437	439455	554286	690310	466105	586426	544012	457872	644437
		544545	534994	541583	653711	559033	546748	525809	477938	726749	566600	559228	547675	461193	513749	473998	555626	430721	445894	714565	493959	554147	632369	473321	675754
		588353	575172	782036	493094	605075	632313	473361	575424	475845	458737	480199	472391	456477	456895	394647	481315	537171	517881	477860	431726	474533	470207	10436.8	672205
		565567	577350	545073	511332	347172	519947	578328	581679	448217	483213	460719	475787	456393	446626	426368	498328	429270	442314	436720	452715	470643	461723	6330.75	645470
		473942	447134	579556	418249	660891	589442	522380	497532	558307	516597	456003	580167	480255	542712	444478	489828	414863	500239	576177	454496	483492	565754	9227.75	670394
		479242	533291	469266	481300	642062	629883	484971	504362	626559	562495	512342	497922	481120	594468	522571	549106	357659	454244	511806	442245	545687	563752	13289.8	681090
		563947	612466	518076	477436	461003	472942	591901	511321	544179	506352	441328	481818	510791	463427	575340	497950	357521	427094	439120	505462	440200	461668	59677.8	673921
		630833	588465	440376	440152	531319	469318	616672	536585	486144	525083	418301	489549	474031	466551	432337	520198	413729	440403	443612	487400	455891	477938	59955.8	622370
		653460	510511	571654	727085	619856	558391	498509	558670	7793.75	588967	528965	549316	504454	533961	594832	582935	574167	531545	613991	509562	576624	450059	58925.8	483.75
		625889	536222	526610	648012	549177	514447	480422	451370	497867	558893	493708	514615	428042	454049	645889	566376	477826	535385	541499	589945	801102	588325	60317.8	-811.25
		465714	518942	517853	425838	519500	388119	489214	458319	531420	628124	513805	435185	449417	426452	513470	490051	628181	463872	415877	547390	542458	433204	88967.8	-1530.25
		506938	505794	449389	422444	519786	440013	525669	480115	579969	528725	496192	462030	412864	419644	509311	554218	548032	541639	541866	471997	507832	457565	75105.8	-1131.25
		689053	510372	396686	444812	460579	402458	628403	435771	387226	434934	503544	581436	447268	474840	494824	514456	631031	452849	407061	457314	578328	584499	66332.8	-1530.25
		645917	475677	403909	481356	447631	457761	523198	479780	415068	449193	489074	568856	536641	506687	470710	550182	540605	610974	424332	381145	643953	589358	101648	-1494.25
		575982	592067	437557	452263	444003	563417	610407	470961	632667	501272	505913	594497	456700	407508	473068	426982	435018	450094	504594	450951	648375	676123	468589	4137.75
		563556	619491	514823	522738	589889	500640	607958	577797	490637	480426	558726	415347	535182	615555	506324	516541	477826	533849	605863	544793	554537	593296	483046	1875.75
~End
Original Filename: Nf_W0000345; Date Last Saved: 8/21/2017 10:11:29 PM
##BLOCKS= 1
Plate:	Plate06	1.3	PlateFormat	Endpoint	Luminescence	Raw	FALSE	1						1	0	1	24	384						0
	Temperature(¡C)	1	2	3	4	5	6	7	8	9	10	11	12	13	14	15	16	17	18	19	20	21	22	23	24
	25	710403	784582	778096	675281	616897	621953	815139	777155	624495	609161	689893	721749	766160	780975	515706	522350	482713	532986	809296	755846	317380	609049	573331	756768
		639215	576319	624215	685702	523933	587629	683271	693442	668184	617093	713309	700595	640738	656171	485811	569841	516236	502223	751458	725772	706379	576431	599358	616423
		605528	603920	567495	562455	549151	597515	586372	565094	570595	593382	736505	746986	557946	607150	671807	528882	498951	650417	635942	752799	554484	600168	10675.1	804575
		664105	610250	572158	610446	555545	544265	752620	632556	742067	603045	743021	719849	536820	742198	740501	535945	501888	527824	742234	565066	768201	427793	8392.12	898979
		587126	639243	647120	748104	789250	747489	547895	608882	675281	726975	720072	681819	590380	555461	563614	579140	489830	677097	596537	677846	713589	890953	68424.1	897001
		592404	548213	687854	693302	621562	610557	585925	607122	666396	708755	708922	728707	374257	622511	642344	542785	513305	718032	714986	594047	763449	834880	19862.1	900815
		625863	638848	591064	514701	511044	586791	814300	650305	618713	749697	674488	711074	722364	552557	507527	642818	754141	634411	716513	694504	595895	501162	64052.1	836446
		786220	702998	468591	569590	515343	535694	674107	628656	593940	748914	689502	696515	712471	409574	651394	708554	507527	652679	748048	769843	601006	573052	71331.1	803732
		618378	639969	650474	742821	703529	685776	701042	638712	601494	574085	554735	605837	782803	697856	759591	773064	597432	674163	702216	773064	549737	522740	60529.1	906.125
		587390	648238	697689	156084	648936	688804	636254	693861	580620	609189	553430	646171	619070	543288	667263	819109	594638	518748	597009	678997	631729	568221	61796.1	-1579.88
		601620	618517	719849	687183	560403	493375	28995.1	525253	606228	612412	610837	529943	641533	601090	667179	694587	590757	588997	566658	722727	28967.1	619076	59374.1	-1585.88
		574253	600308	612373	595700	602626	578916	767222	558337	565960	629452	578832	579754	623685	586177	567495	535973	608937	645053	599135	689782	590366	767753	65834.1	-1405.88
		796019	638265	448545	624495	650668	675871	717753	550268	454749	490695	621674	654254	658177	539212	866648	665335	669210	835159	518832	537899	576417	612820	62075.1	-1230.88
		610920	551569	617987	625612	618713	551915	665754	598353	141792	547699	706463	690089	726025	734381	679922	770828	618154	554512	537062	475959	560738	699393	67115.1	-961.875
		660725	604832	703976	673500	535443	571237	538794	452265	773993	764539	654104	737483	626757	658770	532372	613766	469623	526509	721693	706854	551102	654020	642093	3771.12
		804543	788300	623545	718339	714707	594164	649299	735778	588411	603324	617857	723345	630093	650109	615948	625891	620473	504177	616255	785364	586684	668843	613211	2087.12
~End
Original Filename: Nf_W0000347; Date Last Saved: 8/21/2017 9:57:29 PM
##BLOCKS= 1
Plate:	Plate07	1.3	PlateFormat	Endpoint	Luminescence	Raw	FALSE	1						1	0	1	24	384						0
	Temperature(¡C)	1	2	3	4	5	6	7	8	9	10	11	12	13	14	15	16	17	18	19	20	21	22	23	24
	25	839052	718094	609530	751693	814530	621149	751436	577191	189389	651133	790319	770750	844282	721727	574985	724466	570852	587663	904889	634054	801194	667861	814239	765161
		728909	623691	613776	682104	577470	559683	608665	121880	630646	529307	633216	659781	595039	568004	569345	751799	670454	671487	595985	701220	803850	644640	669085	724130
		670565	762700	698254	705827	643311	741039	750818	549939	555691	627629	810532	724661	701356	801557	627238	687616	726841	787831	762141	723069	668302	755181	13271.2	820737
		789592	724550	684591	611960	632713	606263	664195	580849	669113	567167	546477	682775	740508	741598	667576	618887	696382	679450	725584	631372	848810	743051	14858.2	859606
		553178	628501	700378	682411	714685	528358	614641	716278	774664	702613	420366	751184	721839	92521.2	616451	728239	572840	669448	694929	579509	703032	594170	91367.2	796749
		658273	577163	701305	593919	541228	566692	698198	586295	80564.2	525008	584871	691408	654965	676460	743582	545695	821800	863471	457909	547622	558595	628020	10060.2	723320
		563090	662519	517722	544467	681573	764405	596365	576605	622884	581883	637015	694119	506249	72107.2	674896	568647	568730	625534	722146	567334	591573	718010	63502.2	794372
		690151	604810	556249	523417	863382	739949	733632	581212	569847	579984	582385	568327	567809	532713	555914	688503	666011	553960	565882	644026	669867	575795	69935.2	820198
		859383	671851	646302	666151	818528	639780	612686	587216	578699	604615	641959	534053	767480	815312	685233	598527	647911	551419	695963	616764	625479	724717	62673.2	1586.25
		797531	622658	559935	619667	637350	867793	572191	546804	581799	594390	605732	529530	833711	687972	604699	611091	580263	667073	610983	769129	549459	666570	65284.2	-1112.75
		583784	556651	838839	665090	577415	453890	583670	557757	633076	622155	540632	576800	694175	728406	735561	692358	727763	611485	672263	477444	484662	3666.25	54347.2	-1323.75
		600314	583921	579369	580823	629529	580174	584743	569261	317535	623467	536259	580343	722091	698673	704681	632406	618943	541228	500862	609223	594980	644808	57347.2	-1606.75
		838381	767704	676851	739921	727205	722757	660508	677857	528201	439045	636314	550869	788781	728036	822175	635422	727400	548124	610731	687161	537079	619976	58099.2	-1084.75
		815255	613887	821520	743861	668302	697388	694035	718038	677606	545025	564626	621736	774450	599755	579174	606709	561582	580430	621065	801865	575040	544467	61051.2	-915.75
		762560	735488	810280	798426	756831	269690	521128	527437	688209	753923	666055	663797	867158	840110	721476	722202	687273	911239	581212	780295	661568	777443	712952	2720.25
		711692	672046	655144	892218	617099	696997	534695	663402	663134	639841	510324	666235	572472	842799	592218	848302	1.00647e+06	787271	715216	700350	673052	826185	638607	1737.25
~End
Original Filename: Nf_W0000349; Date Last Saved: 8/21/2017 9:54:21 PM
##BLOCKS= 1
Plate:	Plate08	1.3	PlateFormat	Endpoint	Luminescence	Raw	FALSE	1						1	0	1	24	384						0
	Temperature(¡C)	1	2	3	4	5	6	7	8	9	10	11	12	13	14	15	16	17	18	19	20	21	22	23	24
	24.5	351489	430547	414141	360721	437337	331883	401754	368726	359131	424576	333221	439895	414283	458312	296524	351405	297974	409407	335145	458251	484490	301766	358099	300093
		425051	463224	373846	365658	291422	381920	339887	376257	349899	423404	474649	338715	359744	444722	362154	400331	390400	414448	400023	409705	346546	357533	385145	364179
		387889	353804	222232	421786	381752	362999	425832	450331	361196	336651	368754	499842	324018	343707	374305	393232	328731	358071	472350	514022	384440	531637	6232.25	459959
		433784	376185	397402	366466	393552	386634	459763	381669	457252	523829	466935	473382	457280	677394	431161	383231	321787	354293	474545	427394	519102	540403	57752.2	488091
		319529	381780	404460	453318	410450	540571	68811.2	410793	310271	454126	325245	528510	469196	398992	479522	394752	416039	403763	463726	503889	424021	469724	7133.25	489765
		314370	358517	436463	394275	339134	354110	299257	467019	410152	439979	487393	348969	362125	315931	425916	452924	426641	497999	522201	490575	439002	377819	49509.2	469615
		344433	369814	326807	360023	382243	583703	484714	572675	414811	524844	352911	426446	382665	356314	479159	556764	335564	351963	357429	534177	331938	433198	45388.2	504726
		387917	406441	346524	362952	429682	520783	460126	442992	388838	490407	482257	556401	406476	301561	434928	449075	416345	368837	546629	543146	354181	521827	44748.2	455855
		451754	329791	419387	434342	484714	440341	414225	408393	309685	453939	8482.25	439281	379772	438974	468749	473812	492445	243109	424241	501572	437196	471624	40205.2	513.25
		381222	388364	363370	391265	388723	466098	423711	380023	308681	438081	404194	526221	10947.2	515250	376536	429079	414951	409210	456498	488689	464619	411859	45943.2	-856.75
		337739	326668	467661	401698	346998	426222	360069	340714	306981	528425	368558	371097	420056	434035	506513	449767	520704	473981	441705	532028	521866	472852	91794.2	-589.75
		344935	375616	364520	466793	445197	407446	310355	306534	336686	313756	407864	320393	368127	570221	378935	448808	438193	390752	439676	429822	505173	481420	88943.2	-623.75
		437830	357597	563158	484714	445420	404795	429766	391006	441681	315653	435570	460433	345269	453122	400705	633947	337767	500877	504029	526947	386160	498167	83679.2	-509.75
		422651	297928	587033	527980	326891	446703	322234	73876.2	398163	285065	442099	506150	564080	438834	428678	447262	415676	433449	464117	418200	366132	485076	106903	-310.75
		388273	401207	322401	402165	361279	311476	343137	278073	459177	413583	362087	445708	327448	343954	311588	12200.2	429599	358991	513408	453484	443299	435709	298532	1396.25
		488035	462303	536885	447345	464228	427199	354529	447122	511958	101754	468861	413888	473382	548472	460656	564471	486249	393608	320226	410124	379115	362059	402201	981.25
~End
Original Filename: Nf_W0000351; Date Last Saved: 8/21/2017 9:44:42 PM
##BLOCKS= 1
Plate:	Plate09	1.3	PlateFormat	Endpoint	Luminescence	Raw	FALSE	1						1	0	1	24	384						0
	Temperature(¡C)	1	2	3	4	5	6	7	8	9	10	11	12	13	14	15	16	17	18	19	20	21	22	23	24
	24.5	808178	745997	825809	808278	1.08735e+06	964981	646579	673147	773976	761677	503831	768927	697594	613116	543501	805371	23861.1	792081	637808	675326	630601	837302	837218	759050
		667950	632836	748680	716037	763364	739452	627808	650207	596248	654736	608340	600632	620518	664877	619453	644484	610044	638785	589741	697259	566228	674264	571617	815128
		740099	722632	602475	701227	601219	682031	521749	755248	596415	563911	666658	654355	628702	624232	673789	701814	666497	708157	668397	651775	600640	703742	10258.1	1.05425e+06
		669096	703602	623395	639204	626272	592729	680215	750497	586362	609522	638981	646355	618926	635070	730374	638897	33217.1	661245	755640	738422	700180	702783	8937.12	959764
		724644	602252	721356	681920	672923	649289	719139	777023	554222	580050	626244	631355	750860	757633	632026	679964	673551	711035	799932	702755	644763	655714	9815.12	1.01758e+06
		746164	879447	681780	670772	666833	689966	806545	769168	206901	599347	628031	566507	618116	711454	683760	636188	730960	683073	770510	567520	659122	700025	9328.12	868175
		851647	753012	614988	614008	643394	610826	669850	665184	112253	601582	659960	643858	637780	704636	828633	840685	564192	619261	648087	666888	311467	661245	48921.1	777414
		857660	806349	632417	629595	594119	661999	498109	727802	623423	658172	695024	720171	764053	746668	627165	735600	116487	623233	542188	698936	795334	758127	63596.1	872622
		876006	835204	776663	695443	721990	731180	749379	800841	756115	851535	701451	729535	583146	639512	682395	716904	714158	721159	577562	542719	653116	828941	47417.1	1005.12
		989146	846670	746405	580972	658080	701400	749643	695275	698125	744264	634819	701451	600551	659519	663061	722912	868343	805287	842167	742363	764528	775681	50620.1	-1298.88
		755528	698656	675689	712719	757661	703127	742279	686362	68191.1	731352	759383	684522	625490	689296	340553	819910	631523	628702	644679	621607	98187.1	620525	53571.1	-1632.88
		758490	736466	601805	610171	633870	667950	27732.1	748652	712852	695331	715702	689100	623534	666856	708436	951556	726071	816694	515946	610284	634875	699566	60087.1	-1778.88
		805762	626167	645182	647948	736718	677757	861674	658619	640880	601274	747618	690372	620322	737416	623311	642758	642556	714864	599459	515444	717351	577787	57024.1	-1579.88
		798521	680035	677924	682490	648227	744208	561090	585328	626355	656524	872538	726240	647389	656049	632137	72870.1	786779	845159	680741	641121	599818	591779	58500.1	-1392.88
		765646	781160	760196	690609	854164	880743	827850	698852	824048	636494	578598	614459	627240	739037	661890	539006	167325	704646	701981	803358	592561	735048	734957	4588.12
		695024	806181	687563	698852	792091	909845	788205	801093	693487	651719	695778	692705	649428	708381	620574	741413	695750	737963	874972	851228	694158	739960	751055	2090.12
~End
Original Filename: Nf_W0000353; Date Last Saved: 8/21/2017 9:08:21 PM
##BLOCKS= 1
Plate:	Plate10	1.3	PlateFormat	Endpoint	Luminescence	Raw	FALSE	1						1	0	1	24	384						0
	Temperature(¡C)	1	2	3	4	5	6	7	8	9	10	11	12	13	14	15	16	17	18	19	20	21	22	23	24
	25.5	842764	858062	616254	564066	824980	741562	623982	618096	907428	758276	669976	870282	601498	787890	551550	696318	560062	607008	907568	698022	647796	827244	687332	916324
		835326	826322	586370	485336	774964	564562	668714	528014	630778	608460	587488	792856	613014	581316	545966	543704	520672	524782	590168	521678	697184	811782	716122	760344
		726106	725856	583076	694838	565288	579212	541918	694000	562120	577322	506436	560596	488556	585226	702410	625498	653852	728202	600808	660080	595800	730690	22448.5	794666
		646978	751596	463202	643460	558782	560038	581036	508026	460440	546552	487762	520840	503634	513888	723928	695480	692468	852188	604300	726918	632704	784804	10198.5	830488
		724346	627676	580482	500240	542364	568192	432758	518998	514810	599942	626756	558228	538010	590722	504118	626084	693598	788410	583354	598480	650470	825456	9112.5	761212
		708446	720686	465882	503896	724878	549540	521818	731054	671564	628348	709648	599300	559926	651784	680392	689444	638488	776948	630866	544570	771498	650442	146878	727784
		592514	546496	530582	482460	591956	657818	675280	702662	719400	761828	748756	843352	549006	522460	712792	785168	656170	780332	648068	682906	761938	657482	83069.5	759898
		648516	559620	460606	512604	686538	653404	775132	730270	722418	781534	695928	610444	642146	635582	628108	611868	588662	558624	473440	487132	574810	593520	70955.5	788718
		642426	527770	483576	565054	657874	773454	603042	722698	560428	669942	738460	658992	697828	729316	624018	619298	558224	528322	545854	587850	497120	569950	66944.5	375.5
		704606	673462	580896	605528	648292	763866	487288	739270	288332	667568	591146	735274	694390	473250	447574	516960	480366	575926	533270	423188	468812	536026	64438.5	-1382.5
		846634	926110	562830	661622	749864	735776	490890	387896	763098	503212	75828.5	470290	861640	542114	759814	712134	685672	702122	493736	484664	668988	545212	84016.5	-1442.5
		807700	801106	559032	691030	653348	706210	495076	399836	514810	563054	458866	488990	701078	536682	741814	695928	668742	717500	597010	644492	539488	595056	68098.5	-1707.5
		747766	495242	731332	732618	518802	507302	576820	617944	351856	593910	647790	702298	688942	650052	691792	207800	659466	727836	566488	286408	469370	530360	78418.5	-1486.5
		758332	692072	849978	734838	677486	518944	601870	724458	605416	588270	740024	743630	730914	827188	562300	607316	649996	662344	499792	643570	589972	593100	70593.5	-1486.5
		558642	649494	728314	790618	688942	689892	474784	572716	529048	468002	702130	602344	738824	548004	681426	655974	768172	849476	620638	530026	491088	669748	491252	3860.5
		694390	757828	830320	695816	763252	695602	654018	552638	687768	588186	516038	584360	605026	587068	534436	586230	850194	851824	542840	790032	766158	738460	512242	3269.5
~End
Original Filename: Nf_W0000355; Date Last Saved: 8/21/2017 10:44:50 PM
##BLOCKS= 1
Plate:	Plate11	1.3	PlateFormat	Endpoint	Luminescence	Raw	FALSE	1						1	0	1	24	384						0
	Temperature(¡C)	1	2	3	4	5	6	7	8	9	10	11	12	13	14	15	16	17	18	19	20	21	22	23	24
	25.5	802315	645216	399843	510732	861190	703608	865329	765093	686311	731246	643233	734348	876545	822991	505065	551240	535577	492323	796626	788183	606000	850753	663847	709029
		737143	553669	445228	437331	794362	664440	806104	641836	729849	741978	793327	637171	627925	603766	737953	619658	599186	634517	627843	792290	687765	607592	720972	714115
		611949	725908	531362	808443	642786	536331	682388	737780	705645	738624	674549	703161	625663	785863	668431	559449	632311	755618	716323	729074	529463	700534	14120.9	722471
		649686	630635	720549	667006	358129	591394	542697	505149	594779	707017	714143	568384	570702	694186	776834	661251	98914.9	917327	549732	593572	748099	661698	12094.9	686368
		501074	720235	792237	450376	721381	648903	417186	483517	735801	756652	755841	102480	678908	719425	582960	452372	568077	688324	658768	655105	729187	776815	10154.9	689749
		669185	636501	556182	666922	793327	646306	408453	479917	689414	674599	740301	711572	685949	735623	729010	745108	641193	742677	584496	570605	557662	643037	125322	619209
		584413	630020	445367	481864	603989	577878	659854	701468	626948	725042	721904	713053	506182	615105	610273	588238	541133	673236	683406	633205	607061	755785	75853.9	801211
		527342	519306	462697	483294	601671	458651	581201	541189	687835	717944	672370	635439	471209	486811	693847	520167	575457	419948	499594	465962	521340	551240	74197.9	846459
		813149	697181	697237	655357	641529	700143	647227	662816	492784	739180	645188	601831	623875	635997	738616	638395	764506	543032	646557	471488	582452	622227	66969.9	1119.88
		684552	603933	524075	426281	470707	523846	492867	580866	490519	471907	539151	655720	697405	617898	643540	638028	762270	456725	536395	406668	482680	546940	71620.9	-1374.12
		527956	693996	643624	619881	564698	640411	485778	408648	568244	557159	535912	497194	599381	637590	763220	663626	718139	683686	621529	515924	627758	447014	80003.9	-1262.12
		792092	716371	502868	490774	469200	664604	507801	393109	479554	529435	500528	469423	645188	635160	575086	500208	511988	479275	453420	410211	454409	740033	58615.9	-1495.12
		701157	515617	559086	634350	506126	485134	613597	614686	574469	257814	493874	636392	641585	739016	639238	424580	627423	559142	590547	665470	710957	466520	91105.9	-981.125
		585278	666196	557438	653237	640173	460632	475088	472130	413933	627115	530496	552585	471237	845471	484466	644294	660581	597628	480257	565648	575979	511430	55632.9	-1505.12
		627897	638019	649658	610944	662408	589048	472279	403850	629761	581592	723728	570646	511095	628484	482205	558416	604967	489937	784976	472632	682401	592539	500264	1732.88
		732094	597769	738220	618121	606698	620272	509587	464232	687737	582318	523238	590305	719620	582486	910306	612833	632674	513942	510592	622256	693828	744577	637450	3764.88
~End
Original Filename: Nf_W0000357; Date Last Saved: 8/21/2017 10:47:51 PM
##BLOCKS= 1
Plate:	Plate12	1.3	PlateFormat	Endpoint	Luminescence	Raw	FALSE	1						1	0	1	24	384						0
	Temperature(¡C)	1	2	3	4	5	6	7	8	9	10	11	12	13	14	15	16	17	18	19	20	21	22	23	24
	25.5	540276	409883	362487	361683	510277	353673	374007	343258	392255	388318	497307	519784	428017	424391	394819	404247	333035	302695	484529	419843	501612	369628	384468	471905
		396736	435092	412896	298262	409389	355485	390828	304611	352446	408823	273642	346977	409939	491144	337754	415714	322187	499929	388206	419146	468649	489777	348977	400425
		537996	330971	427172	522129	355513	411333	321434	388541	389099	412171	308774	327876	450087	524614	438538	439626	449337	528550	320514	314779	484648	509707	12732.9	513084
		432204	393088	319844	426834	498402	376406	366586	307240	420067	409381	311395	326469	435580	543989	411947	399449	369600	429581	407902	426958	376588	487237	16296.9	456537
		366671	413817	440616	651734	494913	456704	307993	348681	376378	425703	502840	345027	383520	390800	569816	459333	324669	510907	319063	326075	332254	361486	117431	466165
		375997	433232	424720	115549	438036	495418	401206	390395	467253	427795	391275	388122	320095	323470	329103	394650	354640	498597	382934	409939	396798	368289	113655	448974
		388764	535035	335294	318450	483013	439208	427823	521264	392976	376099	441245	332951	415786	293466	376378	430865	477608	506915	516490	407902	353908	345808	58407.9	461700
		420262	408265	443086	363882	402350	412645	462258	358105	439236	380116	406451	396213	392530	294470	349127	389155	358359	389740	495275	476017	367267	140064	58703.9	417751
		566199	485702	461560	486037	440491	316024	288754	312036	341146	464602	360172	399253	458016	456286	389713	334892	434866	440560	468523	438817	462152	487628	56197.9	-574.125
		422745	422215	447494	449812	410910	402964	367229	364496	292350	423861	377383	383771	450087	489609	314909	353283	412589	93014.9	418671	394232	316331	362710	57053.9	-2200.12
		427182	324976	531537	473840	396687	318060	316080	314909	311423	379531	315829	329410	330943	417890	483385	429693	470854	581042	509037	390521	344609	435217	52270.9	-2395.12
		356072	367675	401681	373561	329455	403499	332338	279776	327513	476073	348430	303372	449839	464937	453942	416718	378307	401752	378694	457811	304981	372696	55027.9	-2325.12
		592156	454137	333370	375737	471998	355933	428187	428298	275884	361874	423945	440352	385277	329962	487962	366476	415212	514591	363631	411836	340007	401780	63883.9	-2172.12
		449551	546697	319621	418978	421769	328525	299600	350466	399215	294302	390800	392642	381651	405443	356809	427851	432957	456852	483162	436110	398110	458965	56559.9	-2382.12
		380869	492763	360646	513726	475179	452993	315801	234002	420653	453300	412143	352696	348151	416830	291347	405698	282425	423750	513140	444203	364775	432230	342244	10171.9
		558675	363213	445849	429218	509623	530281	475766	439264	364412	396240	404498	313933	361149	510404	523361	532682	434687	320988	406870	412784	363826	494466	323765	1876.88
~End
Original Filename: Nf_W0000359; Date Last Saved: 8/21/2017 11:09:40 PM
##BLOCKS= 1
Plate:	Plate13	1.3	PlateFormat	Endpoint	Luminescence	Raw	FALSE	1						1	0	1	24	384						0
	Temperature(¡C)	1	2	3	4	5	6	7	8	9	10	11	12	13	14	15	16	17	18	19	20	21	22	23	24
	25	925323	721659	695550	587493	965124	846545	713677	776535	813354	771587	847048	824706	664724	746332	840283	349715	786906	847910	1.01043e+06	970608	878287	645784	880441	860706
		803680	757136	535781	520260	936612	797166	799794	705182	628940	587968	785201	713304	731423	606847	654304	765051	684617	740729	585706	618494	638461	588610	913923	796551
		873700	820148	749338	662700	696604	625420	868470	683695	600317	601848	838044	751518	716946	598189	710351	790009	574112	906902	671476	842599	847608	694200	16245.6	881895
		695039	701214	565489	616874	357302	694759	615980	658241	739164	671932	556400	693614	573351	664780	725107	862373	672714	774466	631314	612871	665898	637934	8143.62	867687
		737431	693027	719796	693433	677799	745285	600731	617153	745089	610338	669753	599949	678749	660813	702974	568505	632096	1.00752e+06	665115	608914	532090	861171	21145.6	848279
		782406	792749	640577	705070	653186	722312	660282	655729	639251	861143	647683	618689	14185.6	650876	510011	586264	661791	1.04525e+06	574257	625644	553036	837680	14185.6	879658
		724454	552310	562194	648901	497510	906315	647800	607322	830075	802227	831557	805302	605004	857787	890538	561105	697190	542259	892105	551277	796244	744614	72993.6	849537
		772761	686265	676123	711441	521963	840989	594393	670898	887266	844783	741987	795433	904049	961542	646926	648940	547926	569789	692473	578948	645317	712559	76057.6	880077
		660254	696408	599838	642487	846752	691071	689171	610394	710240	882629	678526	37322.6	888273	745824	749394	692245	719266	711274	824494	783412	705937	832256	73328.6	1629.62
		712090	622152	576481	670507	568612	662154	561747	665143	545078	891573	731395	649778	576211	648661	778378	753642	615269	685287	800270	768149	695889	546921	65836.6	-1265.38
		956729	896720	622488	593246	546247	626119	553946	591878	669952	726308	578557	727818	807831	679839	623716	824748	748304	807762	738597	832899	857787	725721	56702.6	-1237.38
		917156	807035	598245	682102	540695	71629.6	571602	602685	649192	635420	640616	627485	618382	611511	571464	590398	703368	819721	799710	801640	769854	803764	57722.6	-1552.38
		733435	579669	672379	651384	552620	694312	790568	856017	689367	806113	575361	750568	674475	654573	742630	726560	602965	666792	800437	637515	687830	795801	53862.6	-1293.38
		803037	686433	692217	780588	597435	551436	781511	730128	909504	828257	814836	749561	709765	525201	588052	531622	696240	704595	673944	560854	567388	675760	48384.6	-971.375
		683778	645420	773041	749673	698768	620058	478969	618214	768233	652292	749953	622633	738745	734832	652712	666001	527658	687411	666171	613215	544632	648549	650309	1418.62
		954435	878315	919360	826887	779330	792805	597271	535276	768037	738484	969355	712090	600423	600647	771951	727333	579669	704763	741872	822050	712140	638325	733547	3271.62
~End
Original Filename: Nf_W0000361; Date Last Saved: 8/21/2017 10:33:35 PM
##BLOCKS= 1
Plate:	Plate14	1.3	PlateFormat	Endpoint	Luminescence	Raw	FALSE	1						1	0	1	24	384						0
	Temperature(¡C)	1	2	3	4	5	6	7	8	9	10	11	12	13	14	15	16	17	18	19	20	21	22	23	24
	25	530878	641182	398874	488000	473822	529871	612301	553298	519401	515801	512424	575912	672135	667218	435702	484232	452250	433080	509828	709041	617105	631629	452389	609899
		506562	451356	452612	422197	542071	449991	487609	521720	529676	433916	623501	694929	522446	599538	454594	505810	445775	517895	738249	554942	585554	469663	571912	595917
		529062	540564	598923	466007	573706	540201	588953	582782	514322	575745	435330	593785	494922	586608	496290	495843	567424	717513	606659	438241	456954	451747	9936.38	624674
		542581	414302	562733	549666	480715	529452	498244	461295	510833	461598	498802	655429	525963	649842	614954	507371	500538	575773	575748	529704	530088	505026	14779.4	581944
		635894	590433	478773	453477	454928	507567	446613	541457	615541	596661	446836	486744	600487	464640	483960	529871	482691	578005	549079	691023	525376	552039	85676.4	618892
		538582	650792	485014	709940	548381	517991	450352	489703	586691	589767	570970	443236	485460	504105	552765	643026	466904	528336	489675	566000	589430	600346	13222.4	657903
		489368	471533	532886	422895	676997	448977	462854	488754	681970	580205	764467	684429	475440	596102	459812	277418	496820	482809	556394	547990	555026	578062	65207.4	615904
		478511	481609	505445	335724	451859	494252	515634	534375	560750	606575	85843.4	665319	490121	497462	573958	505696	674706	581469	565944	537604	499835	512228	60946.4	565776
		567146	546092	478885	506757	408052	649945	466228	479069	539726	574823	492885	551831	660318	434195	467989	496681	450471	527722	510637	485088	460817	550168	63564.4	488.375
		456156	630428	489909	460370	474966	501091	493793	482669	550810	560052	489507	455629	505951	512340	466649	534115	456277	480799	459812	447980	477310	435870	60501.4	-697.625
		523199	639311	482250	555724	629037	455601	446501	459198	696974	602208	452808	525014	508320	504301	538805	496988	518091	496506	523757	576510	498690	525432	94143.4	-1059.62
		596142	609536	496708	480718	477506	507812	514099	490289	665849	666296	712203	583955	619116	446920	470836	466314	470194	430656	576595	607314	503216	524120	142111	-578.625
		577895	474403	445425	608670	567172	570635	535064	586185	442578	485172	457635	479683	498802	451580	419379	470668	447840	431154	437042	455291	464975	480185	84061.4	-827.625
		481846	464790	480883	502598	457998	479348	534924	604174	593322	501593	502403	498169	471561	478092	493219	486828	484874	414971	443794	451608	486695	450922	56992.4	-669.625
		666820	449569	512507	471868	440976	527135	473152	408973	465129	449403	478538	549219	502347	702591	488112	444017	438999	437014	454259	597583	522926	446975	513847	1843.38
		536962	522110	567507	457719	550028	534149	433442	464891	445106	488809	467514	465338	588047	609871	567228	565497	544950	531630	606045	513652	452222	510581	514015	1501.38
~End
Original Filename: Nf_W0000363; Date Last Saved: 8/21/2017 10:17:54 PM
##BLOCKS= 1
Plate:	Plate15	1.3	PlateFormat	Endpoint	Luminescence	Raw	FALSE	1						1	0	1	24	384						0
	Temperature(¡C)	1	2	3	4	5	6	7	8	9	10	11	12	13	14	15	16	17	18	19	20	21	22	23	24
	24.5	457289	404951	373657	464920	444605	377054	409979	591524	523430	447563	386628	435787	510262	489257	331124	362639	353965	394746	341833	513123	313611	446691	353212	389251
		333857	339358	417512	434448	342419	459925	420720	492746	406659	393172	405030	450018	389167	391259	325678	334498	391399	414498	352431	382667	354077	499641	327526	378734
		512900	438714	701809	551872	468437	406491	465618	432913	326801	385038	448065	480549	368134	429816	351790	392766	502488	435501	433109	551845	380436	437925	11608.9	524010
		473488	390952	469044	503465	402167	432718	489006	431323	398819	505469	554581	511588	386405	389808	496672	452586	410841	353491	569407	558307	500115	534898	7933.88	422338
		359739	406380	304909	564409	493092	568765	361886	485908	397899	511392	412629	446335	541732	539222	377953	507373	296853	466902	457609	575243	407886	459227	8824.88	463804
		396225	400354	512123	549025	478149	555446	437699	495063	583509	598199	456021	427947	511588	558490	514742	506200	426524	404510	594065	541309	544865	543832	72644.9	473879
		356950	374355	369390	399405	439275	538639	445163	557903	432718	485480	439729	503044	401107	533027	557066	628329	310739	371286	384536	410983	352096	441591	49475.9	582336
		389509	388972	348833	430822	548997	613978	585827	570943	535177	546316	506033	554274	499661	414983	499054	409114	435508	601633	483899	434336	385479	435726	46801.9	547964
		366963	467268	450242	497742	450604	514407	531016	550867	434002	430151	557512	527639	381802	478735	532134	506312	478010	461153	536824	436234	433750	472651	45075.9	800.875
		398819	409365	324236	428979	378288	505754	425352	512620	370924	466483	375026	503018	587614	401776	545255	456415	429007	357924	548466	453646	478065	505356	48862.9	-946.125
		363504	400772	491099	374011	467544	443712	106317	372207	482056	456437	405236	399377	417930	465534	498943	536852	477033	493472	610611	454790	465646	486745	103747	-768.125
		496682	430207	363783	388609	537438	573348	380659	414610	402334	424431	464586	395723	449544	510304	502739	458306	517171	346267	425380	511532	430821	412685	109548	-814.125
		512955	390506	494170	301286	530682	372960	373434	518873	19782.9	359376	515272	486159	465351	475386	470223	521134	352571	549910	444800	416702	490820	471953	85093.9	-974.125
		379794	406212	435229	553855	383451	478931	365038	434029	414024	353017	397088	442763	519934	506814	442491	409393	459562	374159	391761	429007	350869	418544	137154	-521.125
		364955	308202	448149	335809	437685	387270	359934	336513	380238	471423	368748	399461	349140	461962	338765	347913	388330	433641	467606	422762	404669	427277	370728	2115.88
		474767	482447	635178	472878	401135	514267	364257	460567	380157	427193	371733	564381	596662	476447	514212	594108	641072	404538	466310	538471	523731	450242	339909	1106.88
~End
Original Filename: Nf_W0000365; Date Last Saved: 8/21/2017 9:35:05 PM
##BLOCKS= 1
Plate:	Plate16	1.3	PlateFormat	Endpoint	Luminescence	Raw	FALSE	1						1	0	1	24	384						0
	Temperature(¡C)	1	2	3	4	5	6	7	8	9	10	11	12	13	14	15	16	17	18	19	20	21	22	23	24
	25.5	678617	551843	460286	524964	441310	374017	422838	414599	692532	616406	579095	552792	456434	529284	392456	547655	442035	521803	599342	547739	546343	422113	433887	500476
		722823	578154	473793	420829	538832	513958	433804	392027	376163	591243	552798	443151	409641	518927	389688	480184	388829	374212	405624	402443	530429	656938	430551	638948
		528140	397606	390503	493693	430495	394158	590349	396445	366330	401578	506254	417314	367071	491918	424317	429029	392846	426410	372985	571921	369163	435737	24459.2	551304
		535003	529564	446723	434111	360047	449774	485515	464834	382776	396919	427498	423954	375272	369331	449430	426968	407800	444630	355652	594566	420746	429730	23047.2	442482
		486436	445133	582698	522696	561839	441003	533025	494056	526353	370196	381437	362019	558354	582357	365426	459724	410255	440445	563967	479905	418855	414858	47915.2	562648
		464918	453393	420327	468379	456155	488753	476277	501425	460880	386932	408944	490875	453811	405581	383334	422196	398142	435991	623166	641629	459755	408107	32699.2	561280
		542238	515047	448843	436427	551981	535878	408258	378062	387490	407493	384254	381855	401578	424010	359317	395577	388216	421945	373794	406851	406851	404961	67404.2	481535
		522138	534337	407493	448872	547299	422503	408146	426968	398761	431934	425294	402750	370725	373515	449291	451997	357198	508102	346580	372416	204720	336810	66986.2	491349
		560024	474044	388364	601567	438687	556701	393823	343200	422349	620624	591271	456797	343001	389998	178219	437599	493526	555054	592472	374826	435924	463614	61135.2	837.25
		469244	562641	452677	664536	549246	431097	389359	435952	402594	565608	467821	453979	391238	357309	550977	533500	395887	460174	487210	381549	404117	565273	57212.2	-1356.75
		425210	439803	576331	554244	355050	374742	458974	462769	588786	534862	507706	438157	373320	666349	539910	494224	436723	507203	555249	369936	366095	540841	53397.2	-1271.75
		406042	410088	475623	533277	473012	360357	437510	447547	513037	526884	456623	532216	348663	591494	483645	434278	388941	518006	498544	404482	343057	480268	48393.2	-1316.75
		508375	437347	555389	524287	628808	395776	381270	482615	367062	553250	451662	423646	371897	398565	387518	463104	458974	631657	346097	443657	530708	514461	52032.2	-906.75
		456602	381460	428167	566334	559577	428279	461820	614256	375412	388082	454339	421307	384031	400650	416560	419277	553239	615401	364728	406628	455151	415135	54427.2	-718.75
		368243	418039	368661	388857	394827	400058	448872	474407	407409	371429	507622	529222	445942	379289	457383	429479	552234	478538	534608	443877	430260	461838	485711	2639.25
		389722	379568	424763	413196	576052	521161	614088	547180	474547	501341	460062	571528	447421	436817	435143	469690	389080	469272	483980	669566	513568	478789	530038	2094.25
~End
Original Filename: Nf_W0000367; Date Last Saved: 8/21/2017 10:54:01 PM
##BLOCKS= 1
Plate:	Plate17	1.3	PlateFormat	Endpoint	Luminescence	Raw	FALSE	1						1	0	1	24	384						0
	Temperature(¡C)	1	2	3	4	5	6	7	8	9	10	11	12	13	14	15	16	17	18	19	20	21	22	23	24
	24.5	373228	423194	420487	352866	378360	419650	354436	443396	332562	493715	351703	377300	417306	356492	254323	322383	326873	347371	384609	353033	401322	427407	361847	405393
		434578	356548	312434	406732	434099	348877	438317	349435	405240	346451	445346	334319	351555	391319	257235	428495	319706	324279	387957	397079	350266	327096	334877	363762
		488759	447037	424310	450955	458650	469433	459442	447939	382386	460753	445515	385837	349352	502815	323443	348850	372112	351484	405803	527352	390440	379393	24229.8	463656
		360871	367453	347483	438834	350999	377998	384860	363604	427589	326315	345475	339955	417474	540335	439154	367932	327235	353424	467868	452995	400260	454474	22502.8	445935
		318674	336885	472196	400734	335434	463823	342016	427909	447572	430420	455004	412926	498851	408797	425649	450645	326482	376101	528776	443898	375962	490338	23366.8	430002
		338781	381429	393648	299350	441163	406063	324976	355014	366254	418562	370076	393731	370187	457100	424728	462177	386021	429787	413316	370438	518726	443870	39905.8	453887
		388096	347316	417334	341933	429695	440689	381228	468291	481322	537599	496851	445126	380174	415939	391600	420822	416246	405183	367035	359337	342853	410861	44945.8	467507
		334012	357942	316248	341730	464326	501000	477538	522579	403384	403915	481601	374567	405226	404165	353647	390188	476185	331419	481713	468517	316889	212095	42364.8	501252
		394094	439238	464353	413356	433657	472028	468596	487854	316136	382852	445377	387571	518978	523416	431453	403217	403013	397969	310504	469024	412758	392108	39376.8	179.75
		345307	353309	381680	423389	522989	481851	453097	370076	343495	44054.8	380620	339395	400204	574176	389826	379197	388134	398279	351109	461646	463321	393508	40072.8	-2943.25
		338698	339339	435480	432318	340371	332088	337833	346491	318590	383465	349703	332506	392504	511803	465079	390691	497288	481043	384609	441303	458632	444261	76803.8	-1975.25
		330749	352336	359448	367035	358723	385418	367761	316806	317726	342825	318256	325283	453665	497065	408071	381011	362128	423138	472642	528770	439433	377399	84323.8	-1226.25
		444697	452421	334378	403189	438178	382724	457293	370829	77416.8	364410	383772	372949	398362	518646	491888	448363	459721	429527	470152	452465	366523	441569	55387.8	-2799.25
		347957	372224	416637	482105	326148	380019	322687	331112	323331	382266	386416	360815	417695	405352	323331	372530	325200	371722	471079	428970	537822	322076	49846.8	-1774.25
		324011	408378	322271	454921	456177	420766	354790	346897	458256	473394	328769	328435	312985	409913	345618	462428	342379	321407	473450	467981	396689	444847	324642	4823.75
		410407	406146	403691	333259	439489	338502	400223	342016	326733	377970	443284	435778	393201	456177	470438	576354	337303	439880	391347	395824	349575	397208	327589	5714.75
~End
Original Filename: Nf_W0000369; Date Last Saved: 8/21/2017 9:25:10 PM
##BLOCKS= 1
Plate:	Plate18	1.3	PlateFormat	Endpoint	Luminescence	Raw	FALSE	1						1	0	1	24	384						0
	Temperature(¡C)	1	2	3	4	5	6	7	8	9	10	11	12	13	14	15	16	17	18	19	20	21	22	23	24
	24.5	369524	308140	390082	302006	381128	474208	341295	366623	379454	453836	384280	460115	471864	450236	278112	328162	319768	346084	352226	314861	367153	486042	436117	295481
		317036	339401	421599	320382	414660	494833	418678	446385	479260	347712	463966	331202	335211	355996	462264	362791	263391	333489	396442	491010	444990	354029	416948	370305
		406263	444823	486433	446888	379956	438293	367515	484814	330282	391058	130157	508065	398535	420388	327019	391953	398702	373596	418315	515630	379900	380346	5925	449287
		442367	379175	348716	443958	499858	357241	533067	483558	398814	350278	512922	457185	403724	474732	394992	366204	411312	454868	239007	442144	500979	480404	11437	401224
		405760	208704	490843	476357	308838	434108	359566	373272	428814	416669	363973	417952	441056	543445	439186	561109	346652	418120	587776	545758	420129	560634	9015	472506
		341632	419627	452608	457603	442590	423198	378477	510075	501784	530062	422559	425290	496118	416278	483642	346732	372624	493271	544077	418622	418064	528946	7318	399176
		354462	350390	292777	332541	330254	408997	397279	419320	373178	516160	445464	528357	367505	446720	468599	475352	351617	508707	494220	618580	354211	525538	47772	449064
		358729	362216	302564	340545	496609	488861	475325	542092	450711	488749	475576	573538	438284	417199	450264	449901	412791	385786	406012	546152	511163	535394	49999	495171
		466190	443260	422779	496062	485501	468766	533496	485149	288678	391277	507451	522211	501170	483921	554910	34935	497011	352760	458580	394183	478255	373066	48301	747
		360124	312563	350507	447360	440665	576662	437121	424812	384599	520794	386177	373159	564264	600985	324370	304014	345760	443511	460561	559859	355717	390361	47271	-946
		347014	352565	553821	483307	327041	356024	375409	346931	369858	356414	439465	347629	515923	518952	486405	383610	333600	518207	408913	407100	479986	451213	83766	-808
		347489	393625	307973	352395	382655	395745	355212	350808	399595	375130	322892	359259	523725	532575	446832	419515	544133	575266	496853	476999	451631	454858	86314	-757
		473427	390375	406318	479958	478618	446581	446469	502873	330394	357697	485205	365467	443316	496174	422135	437946	316704	367327	456236	383638	469966	347070	92051	-622
		379104	318788	456775	461510	393625	368268	413963	360291	378896	327828	341744	394405	500612	436842	397642	396972	451855	492267	425793	416167	413433	439496	81774	-555
		419232	301142	487326	512455	442116	348028	306620	308670	439939	430224	384447	390752	336306	475883	464636	439381	398116	329222	419766	408160	339039	350083	285388	2166
		368324	384838	345314	370454	480348	442590	341075	420854	353458	360396	364726	386874	565130	406653	471892	420687	411563	368017	353346	457994	460757	540476	347465	775
~End
Original Filename: Nf_W0000371; Date Last Saved: 8/21/2017 9:41:30 PM
##BLOCKS= 1
Plate:	Plate19	1.3	PlateFormat	Endpoint	Luminescence	Raw	FALSE	1						1	0	1	24	384						0
	Temperature(¡C)	1	2	3	4	5	6	7	8	9	10	11	12	13	14	15	16	17	18	19	20	21	22	23	24
	25	328778	437570	311628	356612	302984	406460	327718	479876	361130	386541	352958	374993	504605	467038	262000	322420	332097	316675	336949	399597	419963	394855	337661	371395
		471559	437709	329085	428501	394263	396919	420633	374044	435951	395273	385230	436007	411227	425125	291974	405483	428306	378284	394408	53344.4	472927	309927	333603	417425
		388036	410701	454229	414467	323563	348942	356667	359819	345400	348579	324707	26502.4	336308	344619	385621	313357	335717	392483	499258	564740	362050	428334	10744.4	530148
		348300	328220	370837	491933	337284	324372	398732	341049	384923	382654	374072	429115	357448	460438	353655	329001	322336	467711	317689	331455	485960	474741	9045.38	390642
		345511	416948	444825	372059	297719	418624	309286	346459	382385	363473	330033	335025	478875	382859	373738	416085	385866	403028	466217	453308	343921	480644	10044.4	446945
		387825	383696	436928	427971	390318	422558	347910	368884	505080	377922	387239	412862	229219	368745	500167	391563	416253	386011	393655	430315	465391	428864	6930.38	472480
		380293	369135	294703	366457	355440	524034	373040	462731	403726	347858	387964	443597	372789	369860	423853	564878	302873	345548	348495	463717	371952	324679	47816.4	517111
		416610	345041	355580	372761	494724	446655	522192	449206	347210	507006	463884	340168	377838	371925	306609	465503	363389	358987	437263	447978	324456	475438	45046.4	595793
		442871	347380	452192	381492	543018	488640	377018	393739	293281	411370	411454	348495	436035	480574	439579	438988	428529	423284	438407	425683	447085	391284	44155.4	889.375
		368773	283300	369163	350788	325069	416727	383975	346571	335053	313492	320301	400378	475914	457438	341160	381269	515883	380005	351284	517388	433859	370641	42428.4	-555.625
		350866	347491	429659	374519	374602	355549	323312	312325	338477	385537	353014	318627	484788	528501	449457	391256	459615	387992	497097	459698	465029	370223	92331.4	-341.625
		360405	336224	425851	397475	360265	343838	348300	302817	299471	406795	341718	337153	541539	507322	343559	294650	304769	398035	410338	419908	376667	420047	82167.4	-442.625
		452694	370892	357944	411538	318153	398007	362078	380879	383835	315309	377308	350957	45566.4	472250	496622	356082	487244	328109	513231	398425	339041	485430	99908.4	-301.625
		511361	465336	388661	380281	363947	418206	485653	408043	356891	306414	399430	372482	474545	447643	332766	346140	362385	413200	362106	419231	333937	420242	49417.4	-358.625
		364533	398941	482946	408184	449931	369665	322590	327632	329977	289183	475159	363748	301785	377321	391116	445411	333942	383278	341607	408106	403196	383724	325906	541.375
		473289	403865	480853	524481	488779	335999	419545	312855	468433	350950	386988	400183	487719	444825	570409	506392	118793	441392	358285	387016	444657	452833	341495	569.375
~End
Original Filename: Nf_W0000373; Date Last Saved: 8/21/2017 9:47:44 PM
##BLOCKS= 1
Plate:	Plate20	1.3	PlateFormat	Endpoint	Luminescence	Raw	FALSE	1						1	0	1	24	384						0
	Temperature(¡C)	1	2	3	4	5	6	7	8	9	10	11	12	13	14	15	16	17	18	19	20	21	22	23	24
	24.5	477671	356286	391171	499999	550612	461121	491682	470703	506367	432528	551401	414838	484927	378312	381157	378033	397254	447140	462237	416726	359372	396667	404665	353571
		327494	376994	381296	541982	388912	373754	377754	445193	376973	396667	420785	451884	368242	484620	346124	361631	323395	397671	388800	389414	364839	529254	332514	378479
		449590	493412	578703	437764	413183	459809	538020	497766	441331	494215	402637	439243	379929	496120	426129	471690	386792	361882	472731	499497	418418	442676	7903.38	473094
		430928	406863	524201	373960	403223	406215	463966	499999	497320	571693	570548	496287	372091	645090	497264	517641	566152	422055	503209	532772	491650	525598	6927.38	478173
		594424	520712	564545	458275	578054	380376	415750	403112	471921	447810	480713	467372	473663	509046	501507	576552	477084	566220	486434	379678	508397	569959	5313.38	432016
		429353	566583	415008	488193	402023	513501	427998	445578	408413	403753	523922	527328	367656	409305	540854	195914	566687	567560	463856	519372	521158	481969	14126.4	462796
		427552	502110	445522	420019	536541	553798	547960	540254	566890	431805	392845	415806	408412	417591	501674	531041	586968	528696	456496	466284	380798	467884	45907.4	551147
		415136	538746	410421	398127	557844	593782	518534	627309	498529	512281	451996	605036	443373	506057	495310	464924	529003	493859	581076	496203	425906	534894	45573.4	599182
		552811	443094	510746	516856	434277	505778	411147	538830	427440	587554	422334	474030	460926	576926	596351	622157	545922	581466	96982.4	28004.4	535592	431263	50196.4	347.375
		431458	369246	545251	563177	532995	529450	433830	470303	553041	529617	432351	457270	477308	582611	402330	484573	536597	692892	568063	445215	430311	481076	49110.4	-1088.62
		353348	369107	494752	562288	434974	410951	300558	382996	414867	411621	326630	379846	547820	654644	540617	573033	549774	597580	617186	556280	458805	394073	51031.4	-1061.62
		500531	378172	518774	566918	406891	450126	390519	348272	439271	446526	388744	388270	510272	559100	348885	525262	493652	477894	398955	447842	351116	436481	73810.4	-977.625
		520126	499860	429728	455512	549942	562203	478257	459168	309676	379107	474444	400238	540310	499262	506950	474070	549356	356471	507536	412932	494807	446052	46074.4	-771.625
		403651	438400	551450	462014	562953	525402	536457	526183	450461	366708	532772	577417	524397	545224	370083	389972	529310	382468	428479	421190	410752	445047	50502.4	-771.625
		379232	449791	369107	422730	449875	646822	366879	386011	463716	582528	336419	349136	372677	434510	358284	360460	368660	403363	456489	409054	486099	465335	422613	2822.38
		473791	430789	583812	619085	511528	486603	358786	394156	551645	420912	453140	524582	538942	585655	431124	438239	419263	470554	638833	448152	480852	463465	483253	1501.38
~End
Original Filename: Nf_W0000375; Date Last Saved: 8/21/2017 9:31:16 PM
##BLOCKS= 1
Plate:	Plate21	1.3	PlateFormat	Endpoint	Luminescence	Raw	FALSE	1						1	0	1	24	384						0
	Temperature(¡C)	1	2	3	4	5	6	7	8	9	10	11	12	13	14	15	16	17	18	19	20	21	22	23	24
	24.5	276590	303636	345913	435101	332192	341479	336526	357544	316853	324662	369092	377628	339359	434989	269982	346387	278136	327596	311583	310663	324690	312336	456058	395779
		336961	329032	355260	426507	460077	337630	290391	316268	382872	338383	353193	317160	335287	401117	305258	398801	284146	310328	273830	335036	342695	335650	261033	295936
		399945	469007	407394	380055	412500	401898	311117	332275	333168	350292	352837	343180	360305	358500	388451	379525	286822	360975	370319	416722	355313	360975	25549.6	318948
		416689	356021	355870	343208	354281	397100	324497	318861	322347	353626	354308	312694	381645	382649	363206	370431	319962	350487	369176	376955	392692	387949	24734.6	341451
		349259	389833	419615	430106	335145	328807	369911	154151	279545	286488	335761	330610	362891	322514	372467	391495	344407	477380	442300	371295	342009	437557	28868.6	412863
		371965	384518	351547	409152	382105	88908.6	367948	452880	335817	328120	317802	331160	364378	423717	509040	395621	358381	445007	518740	401703	405302	387663	54597.6	382454
		425781	361114	338383	352049	399865	445844	369203	391353	335008	467444	361867	402568	430441	456058	444756	416825	330546	356289	381282	163848	345579	367335	48109.6	361393
		440207	375006	376596	347231	374503	412668	371072	387893	325483	408008	350125	379301	429936	442049	477039	467820	417494	343512	312726	342762	355341	360529	49529.6	336779
		314159	76570.6	256350	337686	358855	404458	447491	49372.6	433092	429823	463537	447323	372411	407646	415067	359552	350850	403740	346220	391660	297222	357962	42735.6	693.625
		465790	324694	404102	397239	303078	367234	326363	380919	365242	416099	367939	438980	372913	432004	420982	392552	483437	407506	445370	389344	372774	341709	43972.6	-3640.38
		359552	367279	441045	437067	371435	366219	364629	399945	375096	463007	416881	407646	461590	376735	350208	346108	201021	254120	368980	367558	358269	198067	58357.6	-3219.38
		335957	368108	316131	390565	370756	395384	419950	413082	424972	413138	116189	377040	362146	461787	366832	350543	327423	314009	327596	325303	398801	335622	60752.6	-2536.38
		341785	367892	343319	445593	407032	410324	400364	379497	338885	349654	412110	385634	428432	379463	321120	271153	259634	352245	325443	283281	329263	313061	60473.6	-3631.38
		438927	350766	339399	401647	422126	389093	398439	350414	354002	335482	435882	387391	389818	355062	350292	276506	289332	289945	260002	281664	271432	323769	73507.6	-2487.38
		299146	292956	329905	274889	306703	327283	399160	446594	382788	356584	276227	272045	321708	394617	347231	335315	292092	344686	270010	302855	277147	297041	318610	7466.62
		267914	295298	309575	38363.6	359036	335064	358018	359190	417494	383876	308460	270986	337044	362342	307316	315961	303692	331662	304835	352970	279967	302381	286962	7354.62
~End
Original Filename: Nf_W0000381; Date Last Saved: 8/21/2017 9:16:36 PM
##BLOCKS= 1
Plate:	Plate22	1.3	PlateFormat	Endpoint	Luminescence	Raw	FALSE	1						1	0	1	24	384						0
	Temperature(¡C)	1	2	3	4	5	6	7	8	9	10	11	12	13	14	15	16	17	18	19	20	21	22	23	24
	25	634417	620296	636184	80152.6	625032	621317	668219	645618	573784	673164	683334	799210	627015	689984	560772	690179	558407	591768	799461	641512	701552	684312	701077	801335
		603051	602772	611653	756328	586630	578448	582692	649555	652407	737629	602353	565770	597856	699177	772987	816293	758061	739670	622350	444764	726982	763079	721495	775028
		605146	701356	613859	700825	577699	607938	621931	540642	640667	619641	611122	711137	586351	569233	595706	786996	761806	774825	616066	694957	696355	641175	11152.6	759794
		664140	691381	762337	722088	634417	617770	616010	612240	726395	641005	621289	647909	597577	642557	840703	705017	664615	728552	778662	667884	638272	751504	11291.6	759906
		605259	832035	547259	570196	771550	14325.6	483082	609698	833573	821857	730335	723640	570015	760633	734080	649082	726830	778746	701943	681071	630312	625149	7560.62	826250
		921480	777572	545800	761778	541451	702530	647523	641428	776034	771925	825044	635059	652071	768096	701524	696550	749760	848030	663469	646568	582134	613636	9380.62	749732
		658218	597046	555220	572193	763316	800524	721337	856530	652123	747328	803347	782449	804857	708202	658441	651988	712366	665649	604074	642769	817607	702334	66756.6	659685
		509040	678584	596600	578224	852281	682943	657407	766552	632294	629976	804578	696991	792696	623766	645283	751101	773519	835586	813357	743843	822080	592029	66228.6	907129
		827840	671571	623412	745288	735170	788746	705268	601990	633383	818371	568870	790515	723432	756699	714993	747412	690599	798091	878933	648793	677131	667841	65800.6	269.625
		649501	602939	608078	710270	744002	839081	600802	696994	868613	802838	615725	755685	726199	591601	683532	788887	735757	909506	774805	664922	580375	650395	63943.6	-1737.38
		643048	722482	719436	784253	684954	729217	864502	649529	643328	729637	12655.6	864355	671236	771254	601319	714574	756076	833377	797670	706218	566580	594924	44229.6	-2142.38
		620619	741207	688894	678389	651401	736679	44450.6	707504	688643	693616	687776	698562	193595	733521	702139	771282	723488	920864	761471	633719	633356	660560	51329.6	-2057.38
		705180	737406	692275	697947	703424	871192	730112	789900	629606	775140	553987	740285	780255	677972	599333	783748	709851	764550	766391	605174	789368	643998	57670.6	-2398.38
		808712	788977	857063	691095	811735	801055	736903	761331	781038	807526	740424	772115	766838	700713	639389	618775	631707	708286	623384	549827	735170	674757	52360.6	-1292.38
		646540	690543	696345	722622	710130	745427	529670	588836	760437	710019	755657	782268	798427	646037	835055	741114	714238	655843	752359	704486	801978	701887	848589	7170.62
		670677	675036	684815	666260	660814	890821	681246	587775	802677	779585	692079	797253	815817	611597	837348	816733	618293	795939	762002	732962	830273	726562	725109	2187.62
~End
Original Filename: Nf_W0000383; Date Last Saved: 8/21/2017 9:51:17 PM
##BLOCKS= 1
Plate:	Plate23	1.3	PlateFormat	Endpoint	Luminescence	Raw	FALSE	1						1	0	1	24	384						0
	Temperature(¡C)	1	2	3	4	5	6	7	8	9	10	11	12	13	14	15	16	17	18	19	20	21	22	23	24
	25	536019	642245	467688	635406	487853	619680	467967	676305	501376	627557	496017	476144	627641	654429	419246	480777	446284	444327	665242	508410	505898	525805	548611	702401
		608191	625852	417544	504251	582480	419497	467330	433225	520162	460424	585776	636573	572344	588708	398768	456860	464590	515668	618116	606051	496994	463586	528900	596963
		609827	531915	433029	613201	558355	540709	637333	449074	453539	419190	537338	559137	483233	428091	415074	486669	106398	460376	575304	573692	646216	509862	16290.6	651049
		584938	539453	605934	576086	537554	535935	492360	470646	479047	480526	481426	496910	518459	628283	508745	438438	515305	578403	598147	564274	482284	595019	11139.6	545735
		467744	477512	466823	447819	430233	552491	445391	446870	649355	436099	619094	605680	530655	61537.6	486945	439866	423698	475139	541714	521251	471232	578320	11195.6	524959
		488536	388279	512067	495691	530740	587683	375698	432716	411607	506037	497077	485795	425217	475759	589127	570864	423923	569217	554083	613228	523289	443652	21728.6	611689
		475056	438192	445400	449577	395504	415368	460683	506065	479465	571758	556903	553189	500566	385288	586781	523484	356368	392352	409437	464680	481257	435309	59476.6	564833
		482982	147801	385992	379304	411155	486669	521530	501041	504223	476312	482089	621244	433534	410262	422598	486024	473549	508354	545996	591221	587372	516533	62734.6	687226
		496706	546879	449318	593409	365329	525689	631998	479884	431885	470600	538280	537387	17515.6	549420	551067	553999	551765	537554	489541	630797	45052.6	518925	57666.6	1171.62
		535054	502576	548555	536915	442976	571450	465707	508382	465316	476013	426221	524015	566508	518180	411917	540948	544478	654261	566105	633199	415228	550230	58724.6	-840.375
		465148	418074	478712	688793	438192	383676	422176	437299	407138	514244	472823	419525	514998	429877	654152	533423	54324.6	652613	496463	426544	516422	33970.6	56719.6	-79.375
		444526	434323	574885	560114	410206	404320	423021	384011	452144	448162	434871	417018	673007	574969	458112	523295	596974	588401	61063.6	446061	555395	593344	70504.6	-783.375
		437466	533109	465260	528677	495578	476859	484099	549448	397122	426826	511369	445223	463474	534970	549253	567541	532306	552882	405296	234718	466348	515109	57666.6	-863.375
		487839	445502	467883	460041	568519	482647	544143	433336	413129	397207	463251	439726	574438	458116	409202	494000	452953	459846	543194	529486	507928	411685	57554.6	-459.375
		434257	417823	442321	451883	453567	505619	460013	368725	514272	453659	439336	515361	444442	514075	536745	788988	416707	429793	477986	565698	385795	578571	386493	1145.62
		580107	615658	462358	448488	539006	602867	387693	414531	437717	456916	457893	489904	560351	511706	561482	531301	547605	491355	522423	647194	394304	435625	487769	708.625
~End
Original Filename: Nf_W0000385; Date Last Saved: 8/21/2017 10:22:27 PM
##BLOCKS= 1
Plate:	Plate24	1.3	PlateFormat	Endpoint	Luminescence	Raw	FALSE	1						1	0	1	24	384						0
	Temperature(¡C)	1	2	3	4	5	6	7	8	9	10	11	12	13	14	15	16	17	18	19	20	21	22	23	24
	25.5	636093	522425	464466	466336	822752	616429	524822	552284	665565	634529	465638	449006	664001	659801	430785	473816	515098	403052	783469	553094	512190	603414	627239	717816
		604133	485856	543350	462147	516532	610564	477172	550118	633870	708147	382276	515433	583419	587161	433240	631820	451999	473006	594338	448109	562085	573757	561917	693058
		499298	594757	518643	646624	476188	441807	662482	689537	437230	405367	444840	526035	415387	810729	482524	456401	436158	445323	590734	563118	442895	560773	8427.25	701231
		535458	454705	727234	697528	391095	471834	534523	564361	458020	427688	606151	486459	468932	596125	41445.2	509989	456988	473006	594059	738021	426125	411131	5896.25	782856
		466699	544523	483138	538189	529588	505384	538325	503625	615759	551000	467704	530368	570685	517136	498321	656189	496758	493129	690431	604420	490143	605984	7310.25	614307
		157315	547426	469927	510610	516222	415528	560465	503904	486532	594937	472392	459582	422151	414260	597801	671851	627465	509096	658898	642574	470020	591489	7805.25	614670
		644278	569903	513395	442755	504044	578169	475904	455452	466573	508538	458076	505918	484198	439686	621401	477863	389772	399062	467201	445044	421326	556864	63666.2	470690
		776091	569607	535421	508016	428162	533299	456011	524114	464522	456094	545304	532802	588138	413978	400178	415218	428915	435228	484338	491985	443648	421494	70935.2	474988
		722231	667800	757866	441137	496340	638915	594561	615564	494665	650340	578141	546672	431873	423614	577080	591741	652547	590707	580748	477172	584955	498007	64780.2	-571.75
		711081	699792	579078	528916	513374	541968	540111	551391	514958	582412	441598	500573	432905	505746	541178	482356	643384	102964	528665	438977	720610	710802	65550.2	-2210.75
		440328	516019	573673	461620	538018	441695	476635	180107	601152	572388	592455	535538	416192	459555	665755	588590	635311	665984	463472	460615	686240	518838	51992.2	-2089.75
		518922	501783	458550	418285	438040	451713	506663	596069	517191	545751	672522	453304	436672	434552	541452	541284	595176	506751	492739	405311	544327	529251	54560.2	-2015.75
		701552	520513	402019	457919	494442	388099	561610	562364	395017	382417	613669	583810	461787	426181	489605	526097	560773	56509.2	410556	596069	469881	580375	49297.2	-1931.75
		575991	441288	499304	494414	550163	370471	446327	167986	423726	442337	583484	578605	542334	448137	514389	674899	594366	668694	431845	501783	457518	700379	48072.2	-1903.75
		532629	620619	456932	471196	489166	565575	448194	458578	644892	669225	540279	697528	400039	403080	443684	491511	504295	550777	445262	612547	475853	487966	524924	8730.25
		525678	595734	534053	549353	631708	832734	653357	580263	472718	537794	599056	489417	507282	535756	505942	571495	539148	526376	697920	636261	415662	525922	592578	1993.25
~End
Original Filename: Nf_W0000387; Date Last Saved: 8/21/2017 10:50:53 PM
##BLOCKS= 1
Plate:	Plate25	1.3	PlateFormat	Endpoint	Luminescence	Raw	FALSE	1						1	0	1	24	384						0
	Temperature(¡C)	1	2	3	4	5	6	7	8	9	10	11	12	13	14	15	16	17	18	19	20	21	22	23	24
	25	835796	181736	699749	712799	762799	603316	63624	827239	901912	869187	822374	620548	707350	669825	592480	865477	591558	749382	900262	839431	782441	911843	767080	821004
		763043	709138	574870	733787	713162	542274	857285	626184	737056	651776	684409	766262	864033	640408	691478	788488	754497	858475	749019	878528	834286	809848	727956	711486
		788023	882315	576953	246981	720149	751283	794974	663623	692904	717969	659320	718640	839152	868488	678374	914192	639040	737699	847429	891954	886500	997044	20686	838033
		654292	705478	869634	809261	811022	643900	649152	637336	874417	833056	922110	783373	281605	414140	238446	805542	717941	792207	824499	699159	881549	802327	14171	747062
		683683	690473	728713	708304	741948	537919	27088	592843	763525	890248	890024	860629	826373	864544	651219	718889	870882	863174	831909	700280	880067	881269	11303	760332
		725430	828246	633872	710033	796093	664712	695474	405771	677005	852850	787454	709446	712492	829560	699135	740187	969367	690193	886528	696450	925187	937665	16795	778536
		515364	620325	556339	589436	751870	846478	785861	774036	848337	850729	806046	751270	840704	822710	779487	780074	759864	788377	703054	845695	640464	758667	60253	852099
		849862	625325	553638	596737	659507	844093	704863	459686	705897	643788	666053	677983	856797	773505	726548	803026	623844	681615	844969	764755	445308	889464	68608	789691
		658203	582090	835768	691730	638230	620851	766852	756649	869802	183046	660103	658510	867956	881297	686002	820109	770271	64918	744128	832468	860768	726101	54656	1412
		741053	664126	793437	847988	804815	673730	546574	706176	800370	712827	613290	620492	704472	671026	782087	721322	857991	792067	764783	801265	853190	800985	47054	-1962
		465261	751947	796344	560562	403426	736554	928096	666808	637949	678626	431244	801544	690445	788936	601891	759444	809401	864796	743708	771660	673081	825790	45300	-1484
		854262	670626	792794	460489	614515	660885	736554	708607	686058	696312	777726	717578	639263	829476	712631	714486	761988	827407	694524	528762	788738	797808	46274	-1175
		867879	569162	637300	612812	591167	648705	837697	749662	775322	759118	784351	759137	680644	571396	723754	731467	791564	817346	775266	689858	652029	840690	69248	-1344
		830423	652839	230368	680554	648984	69694	12717	789439	785773	689873	735939	676502	609209	714001	575306	678793	846786	681392	626330	790082	629068	693351	63038	-753
		576506	562992	572541	678654	514748	291336	569665	622085	644738	592647	598169	461075	494343	540264	524156	596446	484993	660689	508132	642196	697039	642503	577651	2881
		878304	718472	757572	749019	731383	745637	559445	634207	608594	762168	725354	872850	721402	695474	752233	732501	77937	807164	678738	683767	855986	819438	677899	2425
~End
Original Filename: Nf_W0000389; Date Last Saved: 8/21/2017 10:28:51 PM
##BLOCKS= 1
Plate:	Plate26	1.3	PlateFormat	Endpoint	Luminescence	Raw	FALSE	1						1	0	1	24	384						0
	Temperature(¡C)	1	2	3	4	5	6	7	8	9	10	11	12	13	14	15	16	17	18	19	20	21	22	23	24
	25.5	832531	728372	534019	557751	599410	885416	830336	554875	663659	959887	611675	589751	846569	840333	582546	189827	777761	660614	759927	888996	175086	797022	805522	710152
		612987	706356	465772	815678	648210	784722	609859	818914	622595	705737	787266	687742	612848	594359	639331	743856	623362	644578	586624	933027	777258	703054	773260	899122
		896968	790466	801160	699422	802446	820955	691039	795373	703278	593186	713215	699836	570930	629682	512523	546275	524387	534745	670839	735303	630332	609133	12399.9	873445
		723845	721050	943547	787965	745896	707525	726947	820005	671867	592851	683043	699142	560738	640891	533879	33136.9	515817	587768	755930	671062	697605	613574	8868.88	818103
		603436	599890	766636	670783	554819	711549	536168	624942	573331	652652	593214	656144	11537.9	710515	441438	793612	596202	632064	699506	627904	657680	907827	9281.88	763645
		594192	606660	556717	553702	669358	581160	521821	611479	774938	730245	633629	635277	662837	820732	653182	790177	540328	726002	577662	796911	775972	772282	15712.9	976276
		702132	698164	579614	642294	685423	622512	601509	611144	622540	703753	588327	807171	578777	507187	763701	456702	493430	536448	746231	804711	713310	495524	76721.9	973393
		687351	664469	620193	459660	752883	754896	644942	625835	706659	617121	611908	572968	498845	522182	611730	615250	460302	563503	1.03968e+06	865446	772254	497282	69843.9	808597
		843129	695901	785588	825848	744638	831972	752939	116854	636003	542255	741145	683156	685730	473000	716523	530194	721078	720469	700903	849645	533806	766910	67475.9	623.875
		603603	646897	832196	786958	661396	660893	594303	617484	502139	782270	539407	559705	638936	621841	714651	785756	790425	718787	979363	806276	474842	735862	64413.9	-1735.12
		651842	571823	849282	591957	546778	511127	580396	489941	800769	595884	593430	505656	616283	581346	663966	723817	751636	887933	603994	925361	758530	594275	55093.9	-1482.12
		627428	595281	676678	637735	480843	544823	576731	444145	487874	657540	454749	468253	551552	618071	711773	778739	1.01533e+06	627483	737455	959915	670755	556801	51558.9	-1885.12
		920382	698453	829679	620696	655641	695845	732173	640863	432990	464544	671286	655810	697913	586177	608407	829651	724336	700595	729211	621359	661005	891597	58258.9	-1425.12
		876748	684110	676007	692799	541222	692464	804946	676650	477661	493514	721034	619579	533186	490946	899905	619663	776727	567691	714148	602796	570427	792267	57227.9	-1144.12
		699366	23034.9	47899.9	864663	558588	680645	539910	599274	739496	642120	776391	596110	525336	679276	499097	497673	504875	430946	156752	500688	641391	749418	474479	3973.88
		914283	628321	714204	780808	800210	696041	664972	662820	661982	596230	780283	752313	712192	710879	764735	777537	508838	505461	593130	724069	736980	744946	518413	3073.88
~End
Original Filename: Nf_W0000391; Date Last Saved: 8/21/2017 10:36:34 PM
##BLOCKS= 1
Plate:	Plate27	1.3	PlateFormat	Endpoint	Luminescence	Raw	FALSE	1						1	0	1	24	384						0
	Temperature(¡C)	1	2	3	4	5	6	7	8	9	10	11	12	13	14	15	16	17	18	19	20	21	22	23	24
	25.5	531329	568725	406164	524332	479336	390855	399542	423971	532819	540609	672859	656508	668158	435886	370408	717419	491757	363741	591996	745003	411807	429775	661900	764429
		485337	437002	492287	493683	388552	368455	398387	407259	434630	498056	434072	457847	516468	361454	516683	553805	414262	404748	412114	71478	353254	444860	508432	459745
		488854	432230	435077	486170	457037	482630	428659	397550	402628	532568	441885	426957	378916	399345	417387	512608	466136	486370	502782	387424	401958	57563	14961	633322
		405362	515509	551246	666314	488407	501386	478509	494073	381984	419507	508532	398666	360701	378023	437393	400117	475661	548870	569646	363156	455810	478750	13764	454973
		655726	638742	362570	366363	530257	573779	429301	443280	460080	430176	452517	421544	413970	373727	482797	492023	518442	562943	413509	443727	403036	382179	9432	450926
		697718	736535	370213	675785	424781	334317	494109	434037	446685	422409	444297	458321	358944	385164	579532	574535	392501	572104	427459	477634	383881	386336	8814	474313
		421935	389153	461140	367758	406506	331807	425980	89367	436081	520145	669359	428240	52049	537956	385086	356043	486074	533472	430919	495162	488714	538515	67588	539268
		432593	423944	349294	356995	431275	336660	415210	16326	425199	534020	559064	485449	595394	495609	441327	366168	367200	394091	434267	368539	374732	461140	64218	486750
		535107	452405	440685	442722	506997	470649	334965	390074	492678	434854	432203	543596	490110	499907	350744	446489	404386	412448	403995	388149	28855	498484	63299	707
		469018	396267	468201	464628	419033	417973	422031	408905	244110	587044	442890	492051	410914	426766	531507	521150	392018	612793	414401	427710	407566	362403	58816	-1310
		566659	550101	563902	571182	431421	576488	367786	446015	587853	478639	409461	288892	429803	471550	354286	356741	403716	420121	449196	357494	415350	446657	113544	-1307
		435328	436667	486956	497172	369376	426176	381566	444480	634021	635669	517633	533685	404530	427292	427710	459884	427068	492231	356713	399447	360645	423916	93656	-1364
		528408	499768	513417	463094	515567	584000	208165	393868	470071	619915	521967	365080	406673	417359	340480	432149	499293	411081	337692	442834	474759	481039	126763	-297
		570233	560013	415210	514059	643071	573835	566072	417554	447679	570135	380952	494297	389228	368623	390722	436236	589288	356992	342154	423102	344441	506064	55979	-868
		444815	480899	461632	481569	461726	484472	358573	428352	496139	370771	548649	505406	405418	475596	404218	464210	557640	454923	490864	484444	510486	460638	501777	2543
		549152	565849	608883	550883	511743	643658	513082	12567	387735	510124	475206	704313	574987	404664	554094	377828	465801	353533	566128	564369	594919	412618	563811	1896
~End
Original Filename: Nf_W0000393; Date Last Saved: 8/21/2017 11:02:12 PM
##BLOCKS= 1
Plate:	Plate28	1.3	PlateFormat	Endpoint	Luminescence	Raw	FALSE	1						1	0	1	24	384						0
	Temperature(¡C)	1	2	3	4	5	6	7	8	9	10	11	12	13	14	15	16	17	18	19	20	21	22	23	24
	25.5	498687	424939	362923	50900.2	575138	619263	386048	417098	461075	403930	543670	587592	429710	374722	370399	381417	448824	436698	530967	492975	395365	553498	563801	532670
		427115	384458	374192	367526	526799	420670	509684	417740	399634	423041	464563	470815	449354	410514	437092	470424	379409	369478	432667	715564	488338	415250	437439	536690
		458061	472936	370220	160311	510952	511426	570231	411546	419944	526612	554810	444280	387777	362477	407557	401754	381361	427506	490296	608677	421200	502296	9246.25	560754
		544787	474722	412913	408617	487393	479745	502940	559795	375252	398905	472778	402479	538728	470480	450415	404231	542693	555257	553609	456231	506977	550967	19316.2	561232
		388782	430380	463865	474471	508327	518349	398629	425931	392464	505997	332579	474387	368164	548584	384140	460321	377405	409426	498446	543279	513490	350177	5767.25	522117
		492501	473511	387303	446871	529124	574631	447345	425022	444024	365936	413841	456889	337459	380385	480555	523541	442880	442908	600466	384450	373830	389634	12977.2	538954
		425441	493924	289664	353301	496545	460377	44523.2	525188	392339	350317	460321	380218	416959	296663	460014	527059	499336	501377	482674	286840	376508	453694	68443.2	640379
		406999	421953	399048	334751	389042	456247	435262	369646	347946	460852	557965	500735	406357	402312	418159	422986	423348	360999	415034	336498	368725	475615	64043.2	437036
		542873	564872	422651	368417	364960	462331	379941	549198	391404	450917	506751	524602	389758	454517	500595	425636	428371	423571	425022	425198	397262	374475	63765.2	391.25
		478210	499981	198904	452173	429040	411797	495348	500623	351097	427115	472098	532307	529507	387191	425580	570865	419749	418605	402870	363983	388419	389395	64099.2	-1043.75
		414894	371515	521838	463196	507825	496520	377540	372686	411100	526405	336818	347907	546406	516255	430240	421873	356704	352386	443410	371877	534512	423571	103536	-1043.75
		419833	424691	388140	431244	532000	562265	377707	337432	446452	409063	42936.2	349203	471205	630072	428510	412913	427310	363286	342284	301988	321315	393357	98470.2	-441.75
		524379	542721	480750	428175	533368	338212	382366	501209	504947	387359	456344	545270	433344	468024	412244	349982	370985	444026	533982	417098	380106	395784	85766.2	-958.75
		583262	472919	395170	536215	375029	132033	441290	472126	517607	445097	359035	379124	604376	878288	357010	486500	419163	456861	371933	421788	363649	392296	77595.2	-975.75
		410765	428650	373123	408673	548193	570251	320030	379437	521392	493729	452368	565448	514245	396481	542944	502047	555759	470675	529515	473968	459247	511956	368335	2398.25
		525390	532642	431202	616887	526919	568994	431189	447098	520498	453066	524155	462554	565476	473850	612290	578852	607393	596724	502633	506300	434118	524092	390930	1674.25
~End
Original Filename: Nf_W0000395; Date Last Saved: 8/21/2017 11:05:46 PM
##BLOCKS= 1
Plate:	Plate29	1.3	PlateFormat	Endpoint	Luminescence	Raw	FALSE	1						1	0	1	24	384						0
	Temperature(¡C)	1	2	3	4	5	6	7	8	9	10	11	12	13	14	15	16	17	18	19	20	21	22	23	24
	25	591318	552222	485997	462667	532761	452703	440564	525111	508193	539546	378154	398318	558924	593553	302114	381188	289623	415784	485889	643525	527791	449801	526786	567385
		480753	535860	486140	436294	419188	555042	400634	419105	516289	514558	514586	669467	487424	518522	351284	378064	342414	392013	602112	544460	511375	492337	374409	627657
		462667	515463	618802	367240	507355	484940	502693	460880	503168	417682	473887	483851	412352	386321	383536	362470	395612	404149	533319	527652	463076	471291	-674.75	555238
		524580	532705	420137	460741	427253	419635	501646	506713	403375	591194	558811	273144	377199	487592	97601.2	421783	406645	383141	484717	482763	525837	453942	-9304.75	459107
		398753	432917	525897	396867	462443	379337	353293	359866	464373	423123	416286	489322	497724	587216	344534	403629	424183	467558	549905	612518	451771	552577	13451.2	530081
		433141	402391	537898	472100	542784	476455	370759	383874	416960	436992	487703	435401	354400	495640	517601	554608	406465	461801	504748	424937	392515	494542	1107.25	567385
		506769	463002	345427	-5435.75	371703	423696	514977	479005	525474	536167	464006	493677	387115	376892	414621	478799	505904	489015	678141	527680	376027	449037	51985.2	483070
		432164	470091	378287	489713	458706	429401	420807	445531	448601	483963	480251	563224	447066	384034	403201	546191	523994	493705	548093	559678	465049	582326	54179.2	678644
		578894	518187	531477	583024	576656	492839	488010	381886	359190	384592	413524	380546	472798	435959	448852	341912	357393	390590	631428	545549	421610	424711	48300.2	-13787.8
		474277	459680	635814	483991	473301	422397	421560	433531	350754	500997	450554	525558	440480	441401	470342	408027	491360	476064	588972	414194	342482	462192	48359.2	112337
		370264	392384	477292	560757	348343	392243	416566	346483	321553	379096	367547	408418	-6290.75	431271	362330	454015	416398	383085	480083	451364	373293	445782	44154.2	-16821.8
		411934	419919	477515	448991	372743	390283	400829	366598	375307	408702	466323	398597	439447	483628	509617	463583	380630	388135	523492	657913	401192	382778	40228.2	-17475.8
		540551	512587	384508	457755	371813	470761	465303	438748	318011	326712	480527	474305	521426	406046	569479	553480	417821	446591	573920	532230	490411	507327	57243.2	-16904.8
		530276	504381	406772	389864	356034	481758	504043	491081	315250	352684	392236	506322	454111	524832	636541	439447	430292	417185	579254	603412	425979	508388	40979.2	-16679.8
		541662	528098	525781	528601	335804	529215	388023	411710	420835	489434	443270	550742	458871	515144	438638	496245	448154	402810	395165	385512	461467	503698	424406	-15543.8
		682668	440101	529215	570317	460266	585733	488345	526339	534132	536586	504843	477152	494012	540355	511040	620508	502638	419663	545270	474361	580175	154769	449047	-15123.8
~End
Original Filename: Nf_W0000397; Date Last Saved: 8/21/2017 10:25:35 PM
##BLOCKS= 1
Plate:	Plate30	1.3	PlateFormat	Endpoint	Luminescence	Raw	FALSE	1						1	0	1	24	384						0
	Temperature(¡C)	1	2	3	4	5	6	7	8	9	10	11	12	13	14	15	16	17	18	19	20	21	22	23	24
	25	536734	692278	595279	639306	701804	659336	543714	459556	519290	524813	518644	531988	493265	567056	447333	567894	483736	497043	421969	597131	560215	478226	522273	810505
		604867	646513	589318	498797	524702	630422	542402	452078	524171	537907	561304	529949	619865	491986	474403	465528	474012	458774	525511	480655	545529	440106	466990	691046
		522943	519910	669812	463770	540057	524730	506376	462877	495782	470176	481213	466426	466923	461174	486962	467695	411088	580235	690124	468905	433447	456765	14411.8	587992
		533021	513368	511861	577527	656877	512447	566861	432293	486097	466281	530173	435948	491289	502370	489726	495831	470590	460058	419904	598751	455370	471221	8147.75	687358
		408242	499132	483848	648105	564794	536148	529280	583253	428442	521436	415636	453612	501951	513340	445770	521268	416473	548153	427996	38606.8	459026	654503	11042.8	732069
		515545	519816	464942	656235	533079	523138	499468	529029	384306	483892	545919	493968	578599	483418	561443	567195	456905	482357	638803	594981	666571	461565	115780	704794
		562042	493047	443203	601711	428052	580487	434011	538663	473342	485314	516913	496843	512084	468430	620424	586687	421779	442673	460198	471221	406875	452691	73421.8	535841
		620173	538945	450626	498685	418509	514875	606347	556473	520982	497373	614279	649167	492098	487655	595679	571719	386315	474207	470133	409442	467844	461677	59324.8	597327
		462095	456095	543630	564180	508427	581995	445882	541342	512084	585905	563845	578965	460027	532156	569764	516885	564270	485651	471417	525009	567147	486600	57681.8	267.75
		647519	471082	567028	351532	527918	420044	520040	600706	514401	555385	513759	613302	521128	461174	585622	525296	616936	584844	499997	509767	525707	498295	59101.8	-1182.25
		496592	503443	542709	474961	494694	481452	410390	508204	469668	616011	538381	447752	493075	494443	479817	585430	517332	489825	431372	398473	437929	496815	121602	-1352.25
		464369	504770	488049	525651	472784	471696	488525	528806	486019	477668	551057	499216	494973	481017	517807	552369	417310	544831	532156	458328	492740	589479	107998	-1138.25
		506432	603666	407907	511386	431149	589479	560491	464030	423113	436981	522598	572026	457323	448366	408270	496089	447668	548153	409470	382468	448366	431930	82605.8	-1835.25
		587022	580376	444096	478031	552062	485595	630843	420741	422081	432935	536930	608021	424424	595791	446552	441613	446412	553877	504854	410195	517751	469296	95361.8	-1150.25
		424034	452579	417636	421554	520925	477668	548041	543267	452247	517109	422484	423308	445240	432070	501979	405067	414073	428442	441203	550722	388797	580543	545082	5413.75
		588302	431512	471162	458635	629334	511609	614143	520738	565492	581269	659626	476719	475017	470468	465054	485623	498602	464775	477054	475436	527019	589787	459388	976.75
~End
Original Filename: Nf_W0000399; Date Last Saved: 8/21/2017 10:14:30 PM
##BLOCKS= 1
Plate:	Plate31	1.3	PlateFormat	Endpoint	Luminescence	Raw	FALSE	1						1	0	1	24	384						0
	Temperature(¡C)	1	2	3	4	5	6	7	8	9	10	11	12	13	14	15	16	17	18	19	20	21	22	23	24
	25.5	725816	827681	591572	681106	717432	647525	642357	662362	696390	701532	601801	587502	806348	825668	615067	567341	580487	605962	684655	1.01876e+06	718801	829275	563845	888536
		825640	785296	576848	613755	556681	454788	620737	611241	896061	773052	702146	610571	672389	495340	537102	499831	507008	553268	673590	756836	569091	621184	725732	927728
		766259	786973	705527	737190	724681	652118	630486	640318	676720	533194	663886	697220	493666	607163	629955	594679	504991	725704	639396	653503	564129	559801	7120.75	792922
		554468	491209	952598	707819	566335	523088	558573	566419	650626	524455	630513	596439	520966	470612	586692	642525	579878	737861	745994	719891	725117	599622	4312.75	756308
		667165	649648	794382	735122	502171	462295	595796	607917	517839	501438	552067	461518	710222	726067	551313	541818	455430	658336	734307	498271	699799	708881	5995.75	916062
		696530	634592	616296	641771	455681	436901	654146	658141	489117	657163	442761	625569	727017	758684	729932	533808	534373	647413	646128	535315	708685	662700	10429.8	886914
		667276	659566	498690	627301	479403	459253	553296	546734	506227	565190	738979	582922	488751	593575	849968	774561	469300	540117	538237	523115	719723	513596	65840.8	744653
		725480	666550	536237	617329	483930	455569	561868	664008	506227	601605	629574	597609	560025	589904	704968	753792	477589	508851	523897	576053	699827	531881	70212.8	750103
		852094	593674	595917	780991	544808	491852	783171	734647	546986	713184	641547	817520	653140	624480	541681	565916	647358	627748	573595	536968	560946	583202	61964.8	-1067.25
		763408	617246	640206	650626	546697	626910	543300	631016	608839	675183	787336	789461	672501	572730	536628	519403	697978	597891	583034	528699	668768	713687	64113.8	-3698.25
		704438	669276	708909	574545	694406	475300	661493	587642	662583	821222	655850	573819	469891	603756	643419	624100	732299	650151	569100	467039	568737	606046	74257.8	-3199.25
		796422	559755	552988	660979	743793	543244	687309	551760	564297	735210	639256	648447	804670	513568	875530	547097	857994	639396	466202	571194	744960	685046	66564.8	-3434.25
		902550	765700	589175	714378	654286	704745	811967	624620	498439	447560	694422	772800	604119	696087	651893	465504	584374	578566	441505	474854	430511	487832	55620.8	-3329.25
		795835	881292	553882	594065	547042	867475	678089	540034	496931	516918	551285	897403	574908	523032	506199	460090	644620	726710	423563	460900	291941	633251	57931.8	-3155.25
		661214	535846	499164	590909	938723	591970	573679	672724	628502	574294	548382	468156	556088	515969	480799	567508	462769	537800	501677	676384	413575	544333	623536	12492.8
		517420	555215	624285	609593	675015	690885	792900	729421	621771	626826	552479	597976	604775	595741	617134	554776	499493	566587	712038	636715	462155	488251	534422	5390.75
~End
Original Filename: Nf_W0000401; Date Last Saved: 8/21/2017 10:39:51 PM
##BLOCKS= 1
Plate:	Plate32	1.3	PlateFormat	Endpoint	Luminescence	Raw	FALSE	1						1	0	1	24	384						0
	Temperature(¡C)	1	2	3	4	5	6	7	8	9	10	11	12	13	14	15	16	17	18	19	20	21	22	23	24
	24.5	545732	420192	566309	572313	527641	535374	443937	382780	464755	445667	544838	636824	579964	652526	447941	106931	504248	502322	441956	500424	364872	364063	501233	401611
		479027	440951	512013	518010	532191	476546	434561	430655	416564	452615	439416	456968	488781	468550	461013	559608	484298	487863	540287	458755	406995	405740	546904	483872
		482776	638280	486440	520159	457471	455099	441872	448625	452559	473518	474969	419382	478318	483509	501177	527362	530321	567398	12303.9	478960	522362	535932	7636.88	430459
		509105	460875	474299	411096	483202	462801	528059	440030	449685	474383	442430	470699	508686	485268	95121.9	533699	469499	528227	458336	423511	515972	516083	6567.88	477645
		534983	525943	503382	438886	384593	533500	598842	569177	480551	463275	454122	455769	487612	570582	456662	581751	599289	568376	502371	491157	458141	481304	7378.88	636995
		587644	598535	419073	493306	564662	508351	518400	577814	478206	427669	532880	439891	672254	690103	385263	578654	499447	509356	743115	424427	459899	492385	7684.88	542912
		518093	615460	481648	454513	409199	548524	510947	474290	438105	475332	593173	524849	500172	612667	582505	741448	66546.9	471927	452001	480886	412506	502992	49147.9	504974
		491826	469583	446727	436263	434254	492362	476476	515693	468550	467964	576669	510082	547657	622153	445248	641855	470851	471077	461936	465787	478576	186880	50033.9	487445
		534508	491771	502740	583510	471927	457945	708194	617331	457889	684292	591106	420052	475164	547937	572138	591581	471927	575971	567845	536825	546513	484933	47248.9	156.875
		487417	560055	613560	498581	393353	547937	634844	585046	504276	591386	515246	592137	492452	583148	527194	545260	682364	538054	517256	524012	589207	564551	43962.9	-1112.12
		490068	460928	541767	550729	495399	554052	591581	562233	480774	591693	545542	519601	523984	657946	431994	489398	444858	453515	525296	637693	505588	540958	72896.9	-1080.12
		504108	520438	422786	488784	441565	470559	508826	632302	637840	538556	728135	695775	469301	661317	537300	595437	575748	621604	700263	610516	513794	443881	85122.9	-973.125
		469638	621185	440700	485965	547965	604295	616595	546374	432775	481053	504387	556844	503969	541572	515106	446392	484989	413380	434673	409660	445918	512203	84871.9	-1080.12
		650571	509300	436961	562464	433305	434226	103255	504527	448290	527641	507559	563545	482225	575579	429929	516111	530181	680799	551344	499056	603059	444662	47276.9	-871.125
		461182	408920	481056	525943	590632	535793	530209	547211	636771	599764	449685	578009	456048	464531	579510	443881	453564	154175	500033	459787	484291	429622	482560	3480.88
		457024	477166	693987	562289	501708	694909	523659	651356	431101	19166.9	538054	587281	537049	534592	550310	458364	526329	582617	469921	694602	610041	548356	549585	1478.88
~End
Original Filename: Nf_W0000403; Date Last Saved: 8/21/2017 9:20:16 PM
##BLOCKS= 1
Plate:	Plate33	1.3	PlateFormat	Endpoint	Luminescence	Raw	FALSE	1						1	0	1	24	384						0
	Temperature(¡C)	1	2	3	4	5	6	7	8	9	10	11	12	13	14	15	16	17	18	19	20	21	22	23	24
	24.5	438716	463356	386236	376234	443738	510190	425324	485907	393880	417678	460147	526381	352597	398889	336226	426020	485795	306806	382011	493861	349669	398929	361969	485600
		534784	461486	383475	399738	531069	489395	452528	385678	353880	437906	366766	432870	400520	387213	461599	416589	370476	405793	407327	421779	416840	373389	367547	396781
		383560	379514	458333	388717	429284	370225	407020	89059	400324	348302	421998	416980	487609	464696	516294	501180	535327	578648	459310	451564	472960	400910	10801	448845
		381299	392959	457524	430340	364144	457775	380629	479403	430678	441473	544695	474631	377031	611099	513735	560247	569825	602581	500504	526605	423258	401524	5495	492410
		371726	352681	39326	477673	326856	331596	504384	383140	430791	534952	555138	450493	441115	453561	459644	431433	431963	458193	581748	531350	527749	509772	8953	502207
		415111	367212	360518	377394	361690	389863	426215	434028	514320	578928	508376	459198	466007	455539	584932	663502	467486	644282	485209	444659	492214	492577	26670	495201
		364953	382610	413325	407131	361550	392764	384180	443599	573288	554674	516112	425915	611071	542067	410703	455620	482474	646545	414699	465952	484539	496513	49733	490651
		428866	366766	363391	396949	361414	381982	390086	461710	486773	528447	507045	466645	651182	648668	436400	454593	380239	362750	425629	496792	460984	564435	47692	500560
		387562	449291	412209	412388	315618	372600	386434	376362	446473	525739	362471	443906	482557	525209	400185	405402	397925	506645	470919	419603	404497	439469	42986	686
		406921	461877	426355	404441	330481	448817	319410	453700	586998	688507	378147	479850	481776	414586	456610	408247	505975	527749	537520	440278	365344	457886	46611	-832
		417968	396586	420899	434279	440529	471533	378565	417147	598588	473636	403616	411037	397200	551033	520854	473738	509855	549302	479962	482083	485618	415808	112472	-636
		399284	389110	399683	413492	427554	440892	447701	459672	428838	610298	488949	461682	367603	466426	233848	457356	414050	407885	100328	379542	426423	436597	82112	-772
		401133	354963	441614	405346	452110	406047	432370	414023	510062	407801	379095	398595	428762	435498	437069	391258	418124	381104	385316	483475	378573	508680	89242	-825
		567982	448873	414999	399683	371445	397813	411763	405792	353768	397734	386125	390013	440390	539868	474464	389528	410256	382610	419435	343003	471254	380799	63231	-431
		484483	452417	459090	457878	448147	361299	355442	424309	363307	438688	521943	592025	512374	538514	500337	371257	359626	461096	371201	419407	363391	405234	388691	1280
		477273	484483	512423	410396	512284	476752	483283	420133	478985	443766	587305	550252	522110	559130	512619	402779	395693	524650	416199	428447	418096	429954	573622	1530
~End
Original Filename: Nf_W0000405; Date Last Saved: 8/21/2017 9:38:14 PM
##BLOCKS= 1
Plate:	Plate34	1.3	PlateFormat	Endpoint	Luminescence	Raw	FALSE	1						1	0	1	24	384						0
	Temperature(¡C)	1	2	3	4	5	6	7	8	9	10	11	12	13	14	15	16	17	18	19	20	21	22	23	24
	25	698970	725545	557681	529396	748183	774653	564504	592149	577069	545434	611084	599577	713948	765744	591367	563322	530888	460243	685894	664436	546215	6921.25	621055	859148
		581286	510757	568329	651888	498256	523239	616083	654444	720403	707325	583408	732426	662146	665135	516009	538621	559289	517153	736724	516678	661308	562577	728060	654603
		660218	625692	555597	868712	615888	605690	544736	625384	543954	615972	562605	699613	538286	507467	552497	618513	529464	533429	635680	636334	550068	783571	17911.2	786450
		586899	517377	577265	588965	511989	479659	636138	645552	568822	646474	707247	515381	520698	728927	523295	606839	540743	669018	564817	571093	671093	497618	13526.2	782428
		541553	583827	662984	642367	668040	622256	570060	495827	454204	574863	578638	677148	554731	700870	511235	513943	504229	603264	622256	684580	592009	645844	14263.2	728474
		591758	722918	509533	604241	574863	567464	576678	644937	585041	679439	615609	515841	614799	571177	573355	613709	565956	618038	728284	710315	656927	673544	16101.2	605694
		479444	655804	567045	486309	576579	541352	531418	600024	476429	659408	507969	737451	445480	548421	743488	649798	21112.2	516204	554228	533708	510593	610598	68895.2	732700
		719788	612592	480644	493036	699892	696651	638596	757072	712215	604307	557625	606615	476904	514194	717134	778790	629924	743823	641097	556239	734181	595500	68310.2	680948
		673880	623513	740888	603487	576902	600220	663375	612648	605666	610358	479053	563191	602594	541296	598665	625077	623429	694304	469707	577143	478104	500907	60832.2	956.25
		725629	654994	524691	583157	699333	606922	517237	535543	526322	627284	464289	433938	853881	810549	645412	648513	629323	550884	501661	726922	658430	596310	68031.2	-852.75
		514725	564727	726440	618848	530134	513552	561125	60958.2	561013	568022	508081	490803	561991	599326	748910	661727	621670	665861	472271	454936	712384	677372	153089	-566.75
		700812	703413	560427	554787	539766	528515	640082	478841	657145	543926	490851	513717	559869	733753	727557	660469	667396	686844	631781	532759	607118	683630	151484	-590.75
		665139	514836	610316	653960	642647	636194	664800	617312	411532	517628	669856	639686	594439	543826	571736	697824	555541	654128	610260	711171	737702	649816	142151	-871.75
		602426	636501	564420	724511	590118	564336	598377	559757	688647	622673	543033	640915	647368	714558	147911	634155	549929	693996	517879	580029	566255	656617	81176.2	-379.75
		652703	513436	624854	708918	674875	574773	524207	613039	707953	482653	565900	593657	507774	516093	527706	533764	597818	643904	707744	642200	643919	614994	635552	1124.25
		575059	553754	595986	588172	621753	627898	598991	587262	562102	565621	729374	547695	718950	730212	663570	801910	668795	180192	536248	574109	601232	652396	566207	1181.25
~End
Original Filename: Nf_W0000407; Date Last Saved: 8/21/2017 10:05:12 PM
[truncated: 2 more columns]

## Sheet: Fig 1B Acanthamoeba
Fig 1B Acanthamoeba castellanii HTS raw data
For all plates wells A,B, O & P in Column 23 and wells A-H column 24 are negative controls (0.5% DMSO), Positive controls C-F column 23 (Posaconazole 1 µM), G-J column 23 (Azithromycin 1 µM) and K-N column 23 (DB2385A 1 µM). Wells I-P Column 24 were media alone and used as blanks. all wells in Columns 1-22 contained unique drugs (352 per plate). 34x plates screened.
##BLOCKS= 1
Plate:	Plate01	1.3	PlateFormat	Endpoint	Luminescence	Raw	FALSE	1						1	0	1	24	384						0
	Temperature(¡C)	1	2	3	4	5	6	7	8	9	10	11	12	13	14	15	16	17	18	19	20	21	22	23	24
	25.5	936958	689635	727293	725616	717596	13567.1	1.02732e+06	986332	778695	616934	700438	849546	647130	709883	723297	770952	752076	938553	610901	745348	675067	578155	643303	1.22017e+06
		639755	559908	384275	548711	507369	567804	508510	516215	479509	383661	592859	438960	560522	671435	703819	928901	795636	578840	577304	508426	542082	496982	614085	1.02214e+06
		635677	541033	589495	463461	487352	496591	480570	512446	684399	418814	402169	657885	832219	699879	774753	658168	624643	702198	767485	554631	465666	446857	203460	908954
		626235	556155	644979	428049	506668	468038	602047	596211	357887	383020	438039	245599	505412	36147.1	658136	699005	631375	473787	741798	540108	451125	481881	121844	885009
		653667	865795	519174	495558	429082	250226	731793	649923	608057	636130	700981	376527	679926	413122	732491	613135	566704	563315	738500	621766	393676	467592	341627	918755
		634978	637548	471387	541759	416135	510911	573219	508119	460168	518308	494246	596155	478504	391138	508957	595736	678364	547017	528945	439378	493409	495723	179099	804891
		480542	477276	519844	607047	561288	669479	717484	582862	730367	654281	637073	744817	527968	485370	636822	729669	637157	604701	764718	592803	665652	514456	23451.1	936049
		398949	682303	475853	451963	499522	778332	551839	486850	742385	596604	669339	488732	573898	658676	605152	422497	333529	520123	411560	528582	471862	545389	23972.1	1.02357e+06
		600288	665763	461089	421018	449982	417977	448113	501392	677917	546707	658901	772066	678979	608751	680878	773328	666859	472671	624671	484086	496312	572278	20917.1	-971.875
		454140	523836	486533	482077	473173	511916	332576	543825	721396	687361	613554	602075	235090	468122	645426	628079	710358	518811	444038	578896	414712	560159	22810.1	-3783.88
		724498	543492	790772	728475	402409	436895	539749	448085	545015	620866	743280	549214	668553	648997	798723	660902	670960	494721	656041	432067	414456	586520	590172	9.125
		774071	503262	807686	645398	481239	527995	492767	407988	498963	698342	502201	458215	297956	358110	579008	531848	460922	509264	442615	577723	690183	704182	673363	1249.12
		709547	557622	365781	530815	546394	556697	703400	775452	309872	439315	588586	758904	587385	405840	502118	653890	436671	467117	612800	561946	717791	650267	941232	1756.12
		673502	542956	513618	557255	471890	583476	493215	475211	515684	606041	570596	528051	576467	545692	380593	647102	513629	507533	513451	455089	529505	652968	642828	1024.12
		670932	580991	716226	711196	799579	542872	560159	496061	489239	382462	775031	734252	745526	713208	454029	260234	612325	542653	611208	526237	721480	746522	698845	733.125
		845994	671910	762212	749736	839676	942498	818060	958531	447138	417865	830139	824659	1.01238e+06	711171	570128	490422	598861	608960	667932	610398	424856	583532	705495	-15.875
~End
Original Filename: Ac_W0000269; Date Last Saved: 8/21/2017 11:18:18 PM
##BLOCKS= 1
Plate:	Plate02	1.3	PlateFormat	Endpoint	Luminescence	Raw	FALSE	1						1	0	1	24	384						0
	Temperature(¡C)	1	2	3	4	5	6	7	8	9	10	11	12	13	14	15	16	17	18	19	20	21	22	23	24
	25.5	481943	433718	522809	503073	546513	519934	500974	448198	336859	470299	417673	418510	431178	392424	313844	366508	368823	481496	346202	326902	563573	401295	422221	445521
		444098	487329	601442	323137	366452	414158	365978	379647	404002	495201	420994	498746	336886	445242	309844	345030	558380	617278	302975	307901	334850	428552	345142	354101
		643396	332257	510051	481105	346156	369242	223715	356857	367259	370720	365308	405498	303645	284070	418715	448145	432992	548745	385840	337612	360511	313516	392200	395492
		547053	396804	600675	428723	341226	336608	327571	348768	312345	318034	357833	366229	329077	219395	451689	469578	40816.6	495955	469440	344222	334237	339899	325368	386537
		413767	340690	323807	395437	402188	356829	381181	336859	339257	398226	331113	407908	436190	332396	518678	493331	530710	449205	548858	447893	449121	435894	361144	608800
		433355	388713	345644	489149	390364	354458	423588	364360	349605	311285	420209	353255	375406	295223	512983	612439	468573	464359	747681	391977	512676	530921	267816	468769
		454710	508559	434443	580412	437543	359562	413642	334718	356494	395213	409498	510107	435671	403416	443428	429736	571727	374979	493024	494168	281310	264950	23232.6	313760
		438099	412712	364639	416027	384362	375035	462964	295196	399650	413767	454400	453810	368712	371222	488223	468043	34468.6	398952	512257	493390	296803	299824	13502.6	275427
		436843	363021	461959	415362	427579	345644	498746	389578	542799	419766	352044	542799	389773	154157	311731	319372	416641	440666	488343	449748	376299	328013	14643.6	-6015.38
		449072	437568	552628	429755	444600	413934	415078	347178	522754	391140	415776	476835	245095	362435	431178	439855	350944	329384	456126	410514	310532	313572	24806.6	-8433.38
		440024	484287	369995	418315	508349	478146	389299	401044	490651	541271	450014	601246	359003	348071	435671	415050	582618	541655	408996	341930	189267	423588	373454	1474.62
		433494	441196	320689	391029	584489	431904	288782	370608	662980	492158	393177	464774	305764	387681	399510	483450	489674	563127	447014	407796	288810	414121	367089	1892.62
		460228	318675	356101	454061	490484	601190	367289	472442	497574	446805	326930	213451	464750	528505	451806	425960	360120	440108	469941	239100	383552	429113	480787	3124.62
		476360	329328	410140	413711	476890	529203	461926	325117	364137	410698	373119	322524	540820	345728	403639	316154	452498	472808	463026	353119	389104	402439	425402	2533.62
		577620	451493	364109	362491	491879	503240	333623	419459	419459	448703	587170	474044	347597	229262	519951	562149	375016	374179	527388	500839	459056	415305	393930	639.625
		592225	454061	451103	476500	513127	514630	473792	504803	528281	537125	568432	481970	504385	304453	307493	591332	543527	374848	549112	399551	459782	476807	508221	4783.62
~End
Original Filename: Ac_W0000271; Date Last Saved: 8/22/2017 12:21:27 AM
##BLOCKS= 1
Plate:	Plate03	1.3	PlateFormat	Endpoint	Luminescence	Raw	FALSE	1						1	0	1	24	384						0
	Temperature(¡C)	1	2	3	4	5	6	7	8	9	10	11	12	13	14	15	16	17	18	19	20	21	22	23	24
	25.5	1.31126e+06	653985	915395	706931	794275	789355	874892	688154	784271	1.05924e+06	617207	725989	1.0724e+06	767551	722581	768882	1.12765e+06	1.15983e+06	629850	998890	825897	641019	612505	1.09234e+06
		1.02867e+06	332384	622476	535979	521365	604210	641359	515837	652616	554643	596111	617979	644124	713859	593737	609237	658120	666221	536356	802937	904317	603065	681839	661500
		920682	614013	709977	611304	497582	477876	737588	722999	687427	476481	632029	795422	557966	513216	556095	659530	486262	429766	510924	406386	515556	549422	429404	739041
		796176	595329	731361	531191	125764	453401	705562	642001	586867	478825	626023	650303	520080	479774	672144	459708	462303	691758	467522	485970	249000	534821	414525	504362
		624965	616806	512624	667149	551377	475699	845951	683991	828777	687707	827799	655717	559167	459234	516814	492418	706596	546351	564249	492126	541912	622616	469113	526725
		619739	553080	426361	585527	570531	424727	753938	633565	619851	819522	741749	614097	28456.2	536859	579216	564682	397729	633537	556870	576898	538422	695502	480305	533843
		736582	467187	639794	526055	669741	596586	800286	624850	770877	813818	828861	863817	735547	534932	652560	646666	475197	701286	583069	632252	562964	670818	27649.2	751507
		633677	487617	503387	481812	677369	724732	700504	593123	566371	785190	779487	602596	576032	119580	560954	664210	588906	656962	703913	557324	615940	640800	35556.2	556710
		821576	46265.2	815468	640101	623035	654264	698380	547803	726548	688852	760982	836579	826177	568605	627113	428846	479693	559614	533425	440677	530633	609712	23723.2	-502.75
		693910	709117	660522	507770	619639	619041	723838	641135	664489	465401	660438	841137	756090	617560	698911	562238	460183	493564	437356	491078	639270	524743	22581.2	-1750.75
		831601	582790	695977	878807	627001	825841	616862	680526	765762	850756	676139	712352	765286	742286	945134	582001	589447	464893	623370	223123	460964	476481	683096	60.25
		857217	537808	758999	769703	528930	18015.2	567404	514358	777362	417601	733060	601501	572946	628118	782618	605886	391627	404739	589297	481058	638202	803106	672228	922.25
		763609	557464	743121	908569	772834	1.04891e+06	1.06686e+06	954312	715368	720736	402117	674379	980028	699247	704516	842395	673346	630580	726660	599686	501294	468276	691115	421.25
		820836	584652	553080	631144	647811	635094	717326	658399	653734	557631	600054	747258	958957	743373	488996	626247	579607	503471	504895	890107	648510	648175	705925	537.25
		817257	755559	516881	441290	590525	480137	732501	522831	571927	544927	1.06896e+06	817928	587426	768277	889968	835404	925802	731858	708803	524268	610379	588515	554364	31.25
		921186	636610	399355	779753	582650	582565	666249	393333	619404	518964	25477.2	728449	987164	1.16666e+06	542275	515056	533816	648007	593486	546602	67468.2	723558	854426	281.25
~End
Original Filename: Ac_W0000273; Date Last Saved: 8/22/2017 12:05:25 AM
##BLOCKS= 1
Plate:	Plate04	1.3	PlateFormat	Endpoint	Luminescence	Raw	FALSE	1						1	0	1	24	384						0
	Temperature(¡C)	1	2	3	4	5	6	7	8	9	10	11	12	13	14	15	16	17	18	19	20	21	22	23	24
	25.5	689856	678959	817926	583653	654095	686587	760644	677227	586090	581810	532361	584240	628745	644010	591947	609207	662280	618927	518601	503825	512262	560812	562040	600940
		763551	596472	528872	514314	607168	488675	557210	403761	439446	394331	536745	486571	555479	513741	555507	478761	696282	658397	534138	709116	576365	474730	572974	498054
		651713	521949	514942	442228	419596	441651	655691	505423	461299	488601	468748	551002	502548	510419	606880	639736	687257	565781	619180	393634	530557	590115	207986	555543
		594042	539899	458227	494732	372935	428927	449938	480218	428955	488460	548108	539637	522395	441707	750191	679490	393494	436377	566787	590076	489475	743007	160113	465678
		536828	534511	419189	505235	397511	410456	412744	387468	369253	430880	594489	343983	400859	502464	528621	506707	461452	398544	522144	316458	532418	475920	279764	490517
		545120	525410	353466	449839	452869	469808	350872	455213	469515	464892	445780	311542	419524	460654	395140	498638	537526	386576	554641	462385	348336	491159	445027	463138
		518906	431067	542288	417124	559583	483623	589043	445474	380522	507321	430362	441874	521809	537024	542796	618396	509135	471122	401814	469808	382709	378430	15283.6	474106
		550174	428192	419371	382990	512541	491411	450748	459538	464115	493588	524265	412939	558522	555814	521334	407387	443046	522311	585300	495875	472599	529905	15367.6	604124
		532641	426501	401361	443967	398601	393968	444023	499645	588457	466431	513602	440988	507544	728391	501598	418547	530295	514216	453594	467936	400357	442544	15840.6	-640.375
		542373	478041	447985	461966	477930	459902	491550	608620	486796	482005	503245	423880	496519	707963	637250	493281	488826	511117	541519	484768	453510	504557	17065.6	-1948.38
		540932	365460	565335	639241	429122	577929	463585	433810	499198	473492	338785	367077	508800	493867	501085	464282	518347	486498	637222	453287	437158	448292	623563	310.625
		624513	511983	534707	559444	471234	615798	510140	515865	432108	372963	388992	386325	330903	370704	549141	526890	546293	575667	537610	428983	518933	534092	700893	667.625
		617223	535935	553089	590021	546405	538280	652982	595941	564163	572735	558956	534232	444822	366185	393438	469585	455157	490462	651915	590518	399743	495597	737655	779.625
		733561	506400	434786	448850	509777	506400	598558	534260	531664	553971	578869	644094	464673	468887	476393	303603	505897	516756	628814	716933	545762	586195	709947	1335.62
		626524	500921	563299	634261	434139	564051	577733	421795	290554	367998	684984	736719	708074	643144	493337	429652	360299	522774	572595	622027	577776	632948	610492	-55.375
		711763	606749	675671	693282	613871	687257	628060	644207	568742	472627	686587	682871	750414	781246	533701	609151	585133	637781	552715	549699	561761	583095	643868	-449.375
~End
Original Filename: Ac_W0000275; Date Last Saved: 8/22/2017 12:31:20 AM
##BLOCKS= 1
Plate:	Plate05	1.3	PlateFormat	Endpoint	Luminescence	Raw	FALSE	1						1	0	1	24	384						0
	Temperature(¡C)	1	2	3	4	5	6	7	8	9	10	11	12	13	14	15	16	17	18	19	20	21	22	23	24
	25.5	809634	750532	769344	719286	818615	653637	739660	725882	721382	496916	490942	622927	527566	661169	616224	547416	554983	584749	564588	596171	741700	602734	620441	621419
		781308	630385	606281	667846	497278	486435	604102	582431	478913	446715	501068	447098	803760	708779	533334	430412	733877	664353	467970	561600	569566	582824	547444	704420
		809041	546690	666561	573132	478076	496804	557974	425306	419320	497558	524607	551046	638004	594439	548977	639211	496050	642256	536611	584107	554284	596199	347253	504959
		669410	458568	654060	400084	360892	464177	481586	539124	536625	509225	632312	681787	585335	419447	731108	671673	655471	780162	600527	587234	616110	583764	416908	523574
		538454	703889	464248	505804	372852	320536	603823	473523	505987	489282	481006	13202.9	567507	450605	419731	519331	701821	607537	580200	574249	705395	543507	460410	478997
		559227	681201	467666	473108	434342	575869	528906	464897	494041	145752	411690	596199	533959	493906	457005	407924	758496	602851	623849	443694	491904	410696	293357	484495
		531307	498562	546802	638793	719007	560258	611671	585333	579471	720935	444445	555708	509309	547444	637675	389595	416389	537616	477350	440736	361589	555848	17378.9	472085
		560120	584302	536416	591339	522525	708924	407617	573411	544373	546886	425576	456531	708331	673349	519666	468759	407477	382203	400865	380947	527901	475759	15107.9	531558
		533289	561628	416671	445173	623653	516372	454828	332834	397462	492561	660638	457591	583415	514489	451173	348536	506127	433202	440039	410658	432365	530647	15332.9	-522.125
		659995	590920	382900	444475	535774	459126	422711	419447	536695	467052	548309	457703	516902	405636	423604	493008	564783	553894	396960	465066	359159	534015	17103.9	-2146.12
		723646	606476	625308	526924	631642	618737	458289	511459	602929	586424	540996	561330	534657	575254	691287	509839	547053	477824	512743	440346	620944	632172	599969	259.875
		547891	513580	567394	601617	624463	662570	507271	509634	550013	539906	599014	494850	505122	540380	595714	407645	539727	372802	335986	539850	624184	548198	664755	980.875
		691734	520587	552925	612844	571373	423185	477071	568022	573020	641139	459489	596143	684961	499742	551883	567827	568441	513720	499539	413755	616866	568888	737061	512.875
		660042	497474	410865	451394	429296	473241	614883	718057	661839	604403	418446	603488	570144	411992	591926	493538	381282	454577	472536	479359	457173	573495	665742	512.875
		739156	729263	515053	439584	566179	498758	50846.9	468139	433230	394254	546578	539459	550782	602678	657481	557240	594216	491389	504169	390322	641502	592611	533918	535.875
		794356	724680	640636	600220	559645	650665	691846	692265	579192	598517	738821	745166	688968	10242.9	579108	507299	479302	658598	639463	490579	567084	578159	655190	-134.125
~End
Original Filename: Ac_W0000277; Date Last Saved: 8/22/2017 12:28:04 AM
##BLOCKS= 1
Plate:	Plate06	1.3	PlateFormat	Endpoint	Luminescence	Raw	FALSE	1						1	0	1	24	384						0
	Temperature(¡C)	1	2	3	4	5	6	7	8	9	10	11	12	13	14	15	16	17	18	19	20	21	22	23	24
	25.5	1292124	811810	925667	1056167	960221	1127597	873946	821204	1182190	779435	1220611	748030	821037	754669	601030	418776	766493	1005893	784412	542251	874694	933137	1093657	947434
		1045641	462614	888877	706796	924520	764564	981880	504563	557551	446205	309559	585447	1049951	820645	676451	728635	775773	869387	721746	328733	666980	608208	638457	579945
		991451	606504	731667	615749	397154	403905	735105	643988	574668	736837	717372	479471	750002	588854	798557	394584	674076	535522	881246	635445	750260	421018	457255	490719
		980061	711434	655394	614995	632480	542978	753048	588267	826209	534741	559251	459379	906700	522307	749694	877806	924296	581956	523629	554428	636055	1161976	343570	547164
		719259	546076	463088	429714	635273	313981	681899	552218	761489	628504	722001	707243	784412	621838	750288	627480	882281	834039	719035	517153	886476	760064	669997	692070
		879064	448214	446177	412394	594509	375562	787487	547639	521349	622983	879847	568329	432420	452400	963019	623402	983224	605945	596478	504200	696512	977359	640720	744607
		605080	429323	770686	553949	782874	518186	781951	558919	778184	761126	618123	713251	783601	599982	918086	734350	877442	545405	930927	525723	717429	588100	28374	947042
		750477	429435	656671	698804	779128	504684	612202	7662	619436	637424	653179	522708	672400	364379	705762	585977	928661	424541	816308	545908	733512	499243	27516	868451
		725435	440043	822323	490579	946427	522401	812201	429769	903036	680921	870683	386497	841530	614743	836388	542474	828698	662082	893991	510286	793833	595305	22931	-859
		747324	413503	640245	783936	806525	651754	620181	425361	918114	739409	1077697	497635	651754	657230	683157	532702	873621	631334	647536	561404	686929	486273	27009	-2687
		728509	552538	827888	633932	648594	682570	605962	536304	981461	544931	881358	641307	775103	626502	772001	613235	737548	680698	833340	516315	956304	648067	787403	1146
		974185	496273	790101	1061962	712440	1003282	742763	399832	843854	508304	635133	516399	753104	732366	797160	655366	567826	353945	608710	572853	696401	921863	1063367	930
		1015381	588993	664763	405356	628597	452511	825622	596171	743098	578856	726637	1016994	885911	590697	986368	595361	758890	381867	886924	713726	746167	477629	888714	450
		1003649	416935	637647	952135	1116003	1225786	580141	1032427	693383	561991	664074	660023	1108806	715179	1008188	736586	634239	501018	1018796	941238	729208	719091	700704	-185
		779995	790722	638577	635189	767229	718501	578410	713083	459879	428291	690617	92869	723283	491305	930144	737564	920967	682458	771238	499930	829565	377508	800934	561
		1019328	720824	776528	746396	1020923	827831	931486	807085	714033	506996	872883	662761	762412	965202	708919	630761	971946	701570	784747	672778	833228	824308	1022295	644
~End
Original Filename: Ac_W0000279; Date Last Saved: 8/22/2017 12:37:50 AM
##BLOCKS= 1
Plate:	Plate07	1.3	PlateFormat	Endpoint	Luminescence	Raw	FALSE	1						1	0	1	24	384						0
	Temperature(¡C)	1	2	3	4	5	6	7	8	9	10	11	12	13	14	15	16	17	18	19	20	21	22	23	24
	25.5	707209	577037	626050	767466	624011	604991	784350	629207	727973	616666	750726	576059	553721	495627	481504	492975	545108	573798	575417	417433	796214	460748	732940	503861
		595160	532000	584213	493450	609990	460776	705952	663762	561651	624738	663622	690640	485978	511128	427121	424387	526696	712192	252209	416847	487979	783592	697988	374080
		728875	598875	594099	438029	449303	440875	618258	473940	533396	467800	602733	472963	597345	382421	589212	532977	542216	526045	535745	416401	432751	402423	292479	500986
		666248	577938	557407	467277	413136	514413	501181	499311	625687	477624	589575	592480	525635	539594	510700	546825	587481	572466	443497	443410	468721	559724	285649	436155
		523932	486946	401168	519130	489123	460015	644827	487473	604879	447429	490156	542777	431244	419721	532140	577428	642056	695585	645073	418800	652474	715495	400582	534289
		555927	493338	475838	544375	494762	502754	551200	509248	667769	380990	509465	641386	458926	394388	572625	776802	611191	666136	408840	520415	586140	803221	321011	510979
		524797	515557	597060	825197	388457	437690	645617	448322	452263	779178	498669	682425	530632	461186	636609	611135	451782	402702	182880	478852	450582	510281	16400.4	458492
		588402	493812	581812	690685	446201	468641	557072	443243	350930	653565	556513	726532	431997	488621	457419	652336	417656	428008	593708	556163	514748	285860	17569.4	499878
		529711	513547	693874	612700	535602	437132	623481	481755	454824	461214	517037	421177	541939	484230	723641	623425	488063	380831	423236	428705	698910	240375	16094.4	-813.625
		577958	432305	865689	674294	527784	398155	463335	433086	455605	318328	545792	469028	575082	515306	726659	520722	496715	459316	446174	482313	557546	593988	17263.4	-1979.62
		826567	678038	370315	281021	592061	498697	489672	613873	395417	498530	373439	495621	581505	454941	640623	583325	676055	812643	561902	526612	477652	384234	492947	-279.625
		756676	529598	415396	466583	411406	457335	511147	568520	470145	507632	492096	478294	619151	401307	597037	414810	547167	630212	571535	447540	570949	524072	493785	227.375
		619682	452061	610716	694160	511956	642615	467710	493422	524016	229031	488202	469559	470452	437606	606471	423487	585861	458730	406125	391878	467633	14284.4	603371	901.375
		547607	482397	601779	590078	534345	846617	536507	579438	533061	559222	501400	502613	628341	549254	598177	504252	481894	361724	459540	404878	674742	569553	826148	761.375
		612923	523338	587481	531023	399354	657867	539637	590106	459763	634458	589659	630575	423487	370119	753322	738677	530939	530409	552297	664237	640380	652140	693098	456.375
		707281	604349	626832	620408	678318	699637	765509	650911	779374	652168	702571	607449	568492	560394	472433	609879	614096	605578	670160	781359	671808	595551	814628	726.375
~End
Original Filename: Ac_W0000281; Date Last Saved: 8/22/2017 12:24:47 AM
##BLOCKS= 1
Plate:	Plate08	1.3	PlateFormat	Endpoint	Luminescence	Raw	FALSE	1						1	0	1	24	384						0
	Temperature(¡C)	1	2	3	4	5	6	7	8	9	10	11	12	13	14	15	16	17	18	19	20	21	22	23	24
	25.5	1.02127e+06	727202	720936	726508	849708	677496	717436	732678	766894	743462	557114	908136	668974	626234	506220	529642	568396	721528	776454	845822	808096	843444	743806	1.08112e+06
		762534	545438	510464	509236	414406	576660	938910	764184	538994	608078	506862	527408	667856	613896	737574	609502	793396	679980	493688	400206	621596	481714	654586	798540
		946660	510770	711584	306862	495446	380846	603702	577470	504014	581370	506026	526906	583176	726256	525454	396160	579622	714798	509964	548908	501616	601794	226034	719912
		871550	560214	239276	467620	459894	489390	580738	631484	458578	430170	336860	456932	488664	412398	606290	568674	626568	721812	462932	467730	233058	467508	214078	741766
		679004	545248	477080	596180	455898	596098	756440	519034	528526	525454	581088	543238	565464	608274	607744	424350	593388	410416	678082	498206	483500	496786	308108	571886
		664700	702028	473788	583334	479260	415382	508064	397640	523444	607772	420154	658498	383412	699512	524226	513516	605592	415914	550944	115038	482300	490226	367930	659642
		640870	492934	645524	735870	458048	554964	690558	485454	489250	626960	474318	566608	575628	573276	660816	566844	548068	516800	685428	630562	650730	576074	19114.5	618636
		644418	452368	579648	486514	603330	622966	660788	462708	444486	560604	517164	599840	645480	544606	608554	712060	602922	488106	729292	494852	528236	553038	17061.5	663050
		671488	452048	583978	407696	771674	622266	655928	427018	457016	460866	591182	494692	643272	556892	334154	489184	557058	405674	675176	560244	606598	451684	17694.5	-485.5
		704906	483166	467564	563230	704040	548794	563620	292522	363300	447500	575544	396244	663694	638886	655514	645060	548544	528610	618552	559126	532574	546840	22176.5	-2099.5
		826974	523444	596376	656388	691912	794150	465610	467704	718990	558930	848114	573586	586758	572500	638692	672996	551838	29554.5	605454	388590	701972	623300	800860	385.5
		811148	428998	721644	585904	726144	658162	450932	154612	655648	590256	671096	710466	594092	524058	598108	631904	678836	556268	520876	419902	400736	596740	609000	820.5
		811344	589144	581484	695684	603136	574734	480262	458034	555886	570936	476412	541200	739140	548208	553568	687150	432542	444094	633076	702978	636568	491232	851610	775.5
		817160	555338	447890	533960	531676	443460	658776	532042	689090	581342	643468	606906	402074	661794	727234	701218	439212	491552	632154	487686	551866	689872	882458	1184.5
		871298	768990	528944	522076	506164	498852	912668	329608	426124	413206	7114.5	686296	757362	777376	452578	590624	475184	452298	560522	548794	647754	608414	686416	43.5
		779642	741682	764582	672046	644642	626876	764406	659336	493186	488720	914654	974086	616960	875238	825716	601202	541786	580318	635198	529334	629586	696300	590204	-624.5
~End
Original Filename: Ac_W0000283; Date Last Saved: 8/22/2017 12:15:20 AM
##BLOCKS= 1
Plate:	Plate09	1.3	PlateFormat	Endpoint	Luminescence	Raw	FALSE	1						1	0	1	24	384						0
	Temperature(¡C)	1	2	3	4	5	6	7	8	9	10	11	12	13	14	15	16	17	18	19	20	21	22	23	24
	25.5	621263	661492	573284	686552	614811	578264	547065	608164	531124	644727	706137	785010	618275	588084	584957	536624	663101	500768	697782	705159	664282	579595	767315	705857
		651962	498184	397586	491653	477558	518310	609756	537377	568815	478563	534223	508624	543408	546898	433605	416223	615106	469052	588950	671546	509876	421607	602947	636598
		589648	484731	589229	510885	448032	281400	687527	680682	589145	422487	607410	439102	599702	724357	772319	601154	636542	553655	466317	579735	488275	358757	364893	423784
		587945	616119	499810	475186	424844	468573	484340	567755	516981	435706	514151	471948	596043	529728	561501	453250	496035	555757	616348	688254	671099	518087	331564	446330
		561454	446664	463520	309171	430006	404086	650230	617185	489336	499528	556941	392648	486824	439744	419969	564153	487801	481681	541656	425597	581677	520795	462850	478257
		500389	452692	395494	313140	430480	432573	478479	357111	459334	453669	365646	423951	461064	456627	472897	569295	469381	457776	330867	388213	371978	441251	344476	428639
		466255	360876	543994	539751	463576	395215	475465	525987	632743	601433	551812	609097	527020	691858	500752	626459	5448	470553	518841	464034	528514	599336	24018	662438
		555581	376999	479400	352090	415916	364467	658303	627101	576495	396024	536261	439660	575127	484117	430452	478479	569207	424537	606879	317593	606125	703910	22375	733747
		589704	303000	560467	484783	588615	581621	639727	442674	564405	581969	573871	427578	558262	500825	573675	540588	393792	433254	583030	482191	514653	533190	22993	-347
		575853	375353	489950	476804	492211	620692	604470	437847	454224	482610	625844	418789	623498	622073	828681	694121	433075	509312	449036	415836	550095	642352	22570	-1781
		574289	579232	477425	526797	648749	565177	423756	298101	393178	487940	483063	525130	528779	531654	561808	593111	532408	362327	522609	470190	696021	532827	587665	215
		525205	418343	479539	462124	575769	450348	447557	450109	554213	422668	565318	519901	496655	268966	579623	339844	430090	422826	443790	319879	490369	557675	843001	749
		591973	466366	588252	542459	656767	729555	513146	551617	424009	468264	451101	439158	586856	430731	569068	360438	566164	384977	620034	443204	597384	473985	528332	244
		598752	506446	468546	477474	522219	520376	587554	438073	451046	411201	512253	567461	562949	304068	425597	509936	437568	382996	493383	422556	538355	604087	613191	354
		624308	412484	493216	536428	658080	611599	451185	517891	413723	442228	599842	569822	461650	404058	524871	506943	602997	517054	549355	477949	645006	282069	738582	549
		687527	630146	677664	706724	619902	536484	593111	584873	552649	531906	640788	484173	603584	591938	687416	303009	520795	542319	369858	518924	567433	577696	620537	17
~End
Original Filename: Ac_W0000285; Date Last Saved: 8/22/2017 1:06:58 AM
##BLOCKS= 1
Plate:	Plate10	1.3	PlateFormat	Endpoint	Luminescence	Raw	FALSE	1						1	0	1	24	384						0
	Temperature(¡C)	1	2	3	4	5	6	7	8	9	10	11	12	13	14	15	16	17	18	19	20	21	22	23	24
	25.5	997527	805144	563657	615697	619779	609739	760156	627941	910136	790483	810069	634762	895488	740537	577490	663195	613353	847988	684800	633700	662999	645882	645882	608849
		721780	570839	565054	606865	571621	660846	710675	650502	553234	536580	616676	737542	553449	582640	618017	493366	650697	589312	579390	641695	529763	575155	572530	403461
		843874	656485	625257	576819	629137	641646	670213	457524	413820	785027	676700	575115	589452	584556	619471	777529	780271	841719	478612	596383	647175	718424	433077	406923
		585707	531635	551389	644435	599625	616927	526829	157721	615110	666466	620170	704404	709166	749666	588865	849713	780579	798373	654528	732240	597333	729639	450207	397095
		586042	482355	535881	585791	480930	480076	736268	680699	652962	731066	714872	749918	610276	733219	795951	865257	897504	872171	641360	641024	575394	648712	422809	400218
		620477	437556	522135	474562	416026	523588	614607	884489	714592	915393	735876	712746	588893	753695	864305	802067	766563	919978	672881	727429	593001	414319	411696	320219
		374314	600101	555469	548511	574647	603650	744659	635264	736408	1.0215e+06	755625	731989	709111	585315	563836	600930	600073	515687	484505	561729	528869	657184	-652.375	144950
		430183	562930	456100	522883	471908	670735	614160	401897	723066	756324	661713	715935	529430	559493	579475	507524	592358	556028	579893	829881	524378	534764	-23524.4	344501
		334034	556751	531857	484563	527342	701588	599038	707321	589172	686297	579586	748967	710313	801745	625705	678473	631883	707488	643037	740044	676896	749219	-46290.4	-95188.4
		490260	570979	664146	652627	636328	584141	581179	607172	673624	733107	597222	548288	430491	764940	620673	751500	573038	822689	503222	700833	523057	623217	-38511.4	-35739.4
		541284	702175	520315	657715	493696	546751	394778	381014	564635	679776	620421	542252	722647	900527	557202	621623	541945	567569	621763	641779	487606	705449	594203	129866
		529567	600987	472411	615725	439734	606473	514896	573158	593951	420521	529148	547198	639934	702259	424654	599961	644211	758535	659071	709166	552926	721081	677902	74364.6
		458222	477969	540240	644938	724689	931101	546276	439565	547239	506015	329848	661070	624083	644659	497802	459088	456490	707013	506825	672282	736186	794148	819443	69458.6
		707684	518142	529902	273478	705251	745583	584477	641192	551110	556279	344864	686778	880372	758562	517747	436467	33229.6	488033	516855	556950	594147	640912	599462	42592.6
		552814	514424	510150	588194	674966	751443	623720	510792	533870	597082	710195	729080	519760	547142	583583	659616	596387	216201	457636	552591	550020	559489	623468	-56222.4
		855545	445040	576428	592219	869343	840180	554184	668479	607535	670996	863829	1.00325e+06	659980	628277	700777	724605	591472	634035	726786	567206	633840	646504	732548	-129131
~End
Original Filename: Ac_W0000287; Date Last Saved: 8/22/2017 12:44:37 AM
##BLOCKS= 1
Plate:	Plate11	1.3	PlateFormat	Endpoint	Luminescence	Raw	FALSE	1						1	0	1	24	384						0
	Temperature(¡C)	1	2	3	4	5	6	7	8	9	10	11	12	13	14	15	16	17	18	19	20	21	22	23	24
	25.5	662876	593186	572466	559202	658126	588074	566126	572466	566350	552808	586148	815540	598128	573610	556884	581792	605864	539630	607094	728148	575634	745002	636310	610222
		612260	576030	638182	643322	437028	446544	573610	413462	492956	293352	553702	705284	575258	549206	410298	490694	596956	517510	522360	552472	515956	548010	749502	616650
		519110	544722	578608	597822	5269.5	460524	523606	486926	500128	452822	475896	454580	464208	378378	532680	505432	504652	494686	658406	472664	529524	531058	507330	608938
		711800	612708	355122	394270	455006	482662	520284	619354	530864	520702	555182	507582	418584	379760	536364	548954	588270	556522	781312	598604	531864	440990	388286	478078
		519502	456338	382094	414678	394006	423076	509144	437586	479698	453362	533208	516878	582266	615752	578468	496138	559398	582798	604720	558588	396824	440998	312542	585338
		570036	407342	454916	399864	429354	451706	464040	639250	534372	481456	633292	546554	639214	549150	358328	511824	573276	558260	529132	419060	493736	578358	542728	539602
		568332	355066	469622	431560	233248	462758	571684	525616	495970	553674	485476	516822	375706	376772	513862	510038	548368	372136	527234	441242	579922	520702	26754.5	732648
		559090	410132	555348	486452	494474	406282	560878	709314	583970	327132	468594	552500	473558	499626	384576	568752	485754	406756	553268	275480	506800	445874	21861.5	678466
		534232	365078	559398	631660	623488	574168	612814	441110	148148	477828	611432	607178	496220	359834	453744	447876	566918	416744	617526	390966	616814	687138	22755.5	-463.5
		479758	350374	518748	431642	536996	553896	455222	460162	329408	368008	457984	452766	660418	486870	515118	451260	606890	469176	440688	431754	625108	529550	23896.5	-1827.5
		587114	572298	372264	460194	641338	555460	446348	445112	597778	271326	594872	513612	516346	549514	557750	421068	541790	458446	659748	431614	543176	605056	584836	-45.5
		642176	530668	438256	510932	512802	496864	453938	430332	432880	341190	467016	449474	471018	354536	619410	605892	493064	433904	376320	462674	530920	514916	539770	-158.5
		586540	439846	500184	525168	570706	560180	434628	468482	611742	391188	358430	461320	609412	378604	463520	504008	667822	499878	395596	392610	573694	343826	642986	460.5
		593298	333924	561520	423410	602458	550044	492480	595266	457930	442576	570734	437112	538680	195678	377798	426508	464766	422686	438088	312514	530724	626976	648014	1262.5
		560430	476488	512020	432570	566964	458096	489076	430164	403994	462758	411208	660976	409182	521400	586650	424696	551692	75077.5	529522	512576	538346	120784	728652	483.5
		707636	639052	545688	639076	598046	505712	556688	645192	501748	439094	652456	623478	662764	594750	580172	640378	609802	627514	737008	574112	674108	723048	700148	288.5
~End
Original Filename: Ac_W0000289; Date Last Saved: 8/22/2017 1:10:02 AM
##BLOCKS= 1
Plate:	Plate12	1.3	PlateFormat	Endpoint	Luminescence	Raw	FALSE	1						1	0	1	24	384						0
	Temperature(¡C)	1	2	3	4	5	6	7	8	9	10	11	12	13	14	15	16	17	18	19	20	21	22	23	24
	25.5	733592	610523	659992	667144	658987	822375	632188	617235	655523	756035	744884	752737	438111	626416	576089	490604	458509	4654.12	560452	552439	583629	768055	539205	420672
		650103	542120	459598	704742	380738	533998	476761	560704	484883	563915	325547	686758	424494	575922	448017	441554	683293	592621	432111	476091	530216	581786	494540	459988
		667707	711375	575280	425052	463672	612953	432809	132284	561681	482706	495908	372827	487474	377402	631527	640829	522324	521561	529266	511233	378992	439270	351741	557046
		573995	704669	509753	604044	467496	553835	468528	455161	448742	538786	481813	522538	479636	460519	717970	583210	517541	646863	563357	509251	414338	574330	286432	450696
		637916	422262	215018	520026	421676	550652	467571	319055	539121	478715	767440	705956	441236	465291	727276	722889	838062	758216	402593	423350	470426	838146	449328	483571
		647840	598598	454801	502858	473801	579301	412218	527591	477459	546297	736890	603345	529545	589102	720821	696956	700393	666083	393944	453765	761598	668038	340334	476566
		655072	556264	578672	586087	522493	500095	532086	429572	595582	632668	614950	589158	595777	682064	636674	680080	508084	407391	589577	909377	384515	456695	23502.1	465821
		718138	547693	554533	372848	521143	517179	707742	457058	618222	606390	668625	682586	675107	586505	770431	669603	459514	350788	766769	551099	465012	432028	22613.1	544461
		712577	464900	577262	685183	613819	604295	681170	520919	682092	715343	531248	423824	604937	580224	142927	473161	759921	483767	598023	515615	501854	516006	21915.1	-934.875
		673235	455802	706792	778538	571650	650243	663373	600590	655156	702685	605719	517709	549675	611696	492726	443915	10862.1	774260	583154	535073	520999	504701	25032.1	-1627.88
		697180	611110	481841	428066	753466	739601	523649	613428	655156	687921	546464	554811	583126	537223	576360	501826	660803	774344	616925	476650	445505	497862	511903	313.125
		657206	743206	478240	466923	574330	614322	544007	571817	768027	558721	312419	393777	600776	533733	492254	459263	841630	647198	8273.12	546576	439701	499146	521282	533.125
		652250	458314	692402	686143	733592	564110	588153	602340	643067	552132	510981	487813	611221	749970	547022	702851	459430	517320	533035	471877	497053	479524	513689	-55.875
		581211	503221	600776	639069	673794	807668	633317	633232	567936	586310	487479	441124	702964	749635	563803	790195	591365	427173	552997	425657	489391	527005	557772	617.125
		712186	560257	489194	475577	595777	544320	414589	573213	555009	650438	826485	737393	417826	470898	581786	692458	495545	230080	516515	650047	808535	701679	621611	533.125
		715483	630382	549898	659322	737170	791217	636862	668053	605775	633455	858001	790027	639891	600497	910394	592817	584467	734805	993854	823130	725235	804006	738288	622.125
~End
Original Filename: Ac_W0000291; Date Last Saved: 8/22/2017 12:57:38 AM
##BLOCKS= 1
Plate:	Plate13	1.3	PlateFormat	Endpoint	Luminescence	Raw	FALSE	1						1	0	1	24	384						0
	Temperature(¡C)	1	2	3	4	5	6	7	8	9	10	11	12	13	14	15	16	17	18	19	20	21	22	23	24
	25.5	1.01132e+06	958114	729712	625168	1.17332e+06	1.02244e+06	1.01947e+06	1.08733e+06	780840	836534	722675	1.01586e+06	978752	878201	1.01027e+06	1.03591e+06	1.04861e+06	995124	878483	1.0977e+06	633604	823532	1.0949e+06	1.00427e+06
		772929	827278	668439	958454	818684	874400	637086	779064	646285	614387	621565	683945	731059	621565	849556	1.03745e+06	651733	803484	635140	789226	676960	750679	693753	740072
		710519	625308	658270	750744	411892	736620	606734	887881	824678	701089	553558	817329	842127	261850	886650	886734	765381	1.09296e+06	1.05071e+06	731450	805889	815759	760769	532886
		893656	595870	701856	696009	554291	573893	529164	925030	659555	689546	759791	754927	640559	635112	712419	846153	731534	1.01732e+06	730500	736893	636732	718567	550202	552420
		657289	557958	537707	583945	566521	667964	519169	471759	556519	516071	655309	694395	743580	708423	871435	759567	964898	946209	918380	863520	667964	900804	460220	570199
		672434	586878	413231	714319	455588	586543	496978	478445	502365	716052	662461	839079	672099	681431	962998	760769	599640	1.02068e+06	849481	794147	617934	538851	414403	626257
		783188	585956	682856	868946	627794	898035	776099	544267	823514	813522	588251	673412	676290	804603	840477	987791	953708	683252	868722	610337	793126	508869	27942.4	740310
		861143	574172	468425	723150	538442	822273	684057	592156	705436	734398	740505	420150	611119	789841	815747	1.03778e+06	646341	1.08554e+06	581572	696631	717002	627436	29658.4	805078
		755770	575680	510767	737571	715241	11841.4	559401	740785	735530	1.00212e+06	651761	993892	700440	1.1415e+06	949371	821714	975926	918691	616342	507306	775308	876302	29412.4	-544.625
		694823	533379	561793	753642	587660	794734	664695	623548	543262	607572	723122	668914	486483	968426	571581	993053	640224	494256	768736	736117	794957	996614	29050.4	-2139.62
		1.03008e+06	802813	683722	748135	820120	810353	553732	792078	541121	743580	679447	736233	490251	762307	1.14923e+06	830913	909394	662284	775277	1.01211e+06	882835	712978	761812	495.375
		1.11887e+06	707109	657208	828984	662712	852362	473784	783719	598607	661874	593692	758924	255154	908972	1.03252e+06	793493	594781	498820	737794	901906	983426	900606	769379	748.375
		861563	1.06418e+06	585314	729298	879099	455169	710155	787902	525618	220551	1.00878e+06	628621	545636	672965	782293	818091	660253	707752	917756	692020	905252	780193	908049	676.375
		1.13363e+06	839386	545217	520872	575317	725190	686611	765465	589894	701409	668942	1.0765e+06	748090	798145	559596	825265	562919	350493	882175	924191	473058	102207	644498	206.375
		824231	590451	634106	728320	539795	662907	769548	769576	576601	602210	517048	590117	911882	993305	738996	772537	948560	930569	761078	870288	773879	749477	684141	875.375
		950462	712754	767478	786235	667900	830187	772090	746542	628017	649358	645727	892077	878427	989722	676122	834129	725917	482101	619170	834996	819785	834744	841901	-317.625
~End
Original Filename: Ac_W0000293; Date Last Saved: 8/22/2017 12:40:53 AM
##BLOCKS= 1
Plate:	Plate14	1.3	PlateFormat	Endpoint	Luminescence	Raw	FALSE	1						1	0	1	24	384						0
	Temperature(¡C)	1	2	3	4	5	6	7	8	9	10	11	12	13	14	15	16	17	18	19	20	21	22	23	24
	25.5	490847	424980	422754	449727	463850	465812	406042	430624	446278	426446	430568	417789	345344	432019	413325	413883	414692	410395	408498	396083	435842	547479	444659	524931
		389723	361550	391620	418385	376668	481441	369694	391867	375581	356366	409809	394065	324066	366654	334448	381103	402444	386710	353740	351425	439497	440669	363888	430289
		444569	444203	430428	459477	341412	423592	369889	345874	364422	362916	383307	334786	390909	340464	309398	455152	369945	389751	365120	337913	265540	298216	486717	481693
		451245	413325	494113	494392	328416	332069	332878	327914	406880	347548	340854	388523	363184	326073	392791	410720	391229	384562	382879	364506	353823	322671	448845	415398
		395023	393321	322337	386654	369080	414413	409311	348384	343294	389834	393294	391755	370537	406852	255672	408582	409959	366486	419156	408219	436930	473013	328645	457775
		390476	365761	336617	391173	358676	110518	388965	233121	339265	390966	451362	387045	377750	433414	398259	396940	390008	429884	462017	459339	450686	498942	363071	610916
		438744	407019	414971	426494	417482	332181	339209	411679	392261	410172	367574	370396	323201	465756	307885	368913	452529	443543	436511	420133	401356	349082	18814.4	435590
		417370	404676	452389	433721	376229	362693	304797	329476	378341	451803	329141	346308	330842	417566	404453	404285	424095	558964	490959	486912	356675	371312	17060.4	416310
		377412	438763	451022	434422	437516	472343	423008	455703	471236	389528	467822	473682	65649.4	320134	339292	349863	371619	459398	447840	441562	393963	372453	16865.4	-701.625
		440753	405873	431096	388133	396362	462268	433358	308979	446417	9871.38	422420	451245	403811	337229	360378	338121	490847	298579	434309	390978	371089	396714	16837.4	-2232.62
		432884	462603	392206	453924	416018	453504	410842	448008	413185	454259	492327	380936	398315	354772	397004	386515	444738	452123	395386	479739	360517	356640	423174	-104.625
		436204	414106	365036	370893	440167	403086	389810	375942	425797	419184	429842	429123	305522	306731	298858	373962	459059	428419	431857	393377	378286	309872	477143	1013.38
		400240	390042	387854	421695	418068	472983	316006	352429	427404	409311	325990	409586	428644	428250	371117	421751	442962	475859	409339	340157	345986	361605	457580	968.375
		402584	377895	392628	436372	468826	513541	444185	384646	437990	392233	323034	385246	385706	421457	401886	440200	317791	370678	362442	365761	383418	389275	516388	829.375
		537968	344842	364592	405027	427722	358202	352401	380489	461570	381828	346505	374492	379807	400798	448459	508907	377811	489117	417259	392457	440426	335053	400268	254.375
		561665	430931	396753	414524	498836	542407	425882	432354	437293	442706	381438	425741	412014	456938	514909	491601	503347	463468	536712	533250	424022	472036	480764	-26.625
~End
Original Filename: Ac_W0000295; Date Last Saved: 8/21/2017 11:58:22 PM
##BLOCKS= 1
Plate:	Plate15	1.3	PlateFormat	Endpoint	Luminescence	Raw	FALSE	1						1	0	1	24	384						0
	Temperature(¡C)	1	2	3	4	5	6	7	8	9	10	11	12	13	14	15	16	17	18	19	20	21	22	23	24
	25.5	503759	432147	482490	435634	440952	477997	486147	463305	472692	437992	470880	511882	445289	381649	401986	322157	444620	595255	465215	476825	499656	608772	449754	576265
		414233	361761	428212	505239	424083	405469	463093	475792	490138	472694	520369	571350	332559	340117	386531	398750	479113	463446	390018	507221	492259	637429	399391	500242
		522625	455196	500214	467531	350409	381705	55394.6	466828	395123	401595	412260	421990	308326	362904	469478	469568	383016	325615	423860	377744	385778	350102	256106	493711
		342069	406366	401129	342878	340619	369069	398080	391886	464210	452684	471689	436388	399224	377102	352361	363071	551051	550046	469959	402600	406673	488100	376879	498623
		371635	414680	216497	337691	384857	470550	576935	454792	407147	459733	458266	380192	492315	365231	551916	638575	531452	511436	481904	350185	502182	556133	385861	638910
		395972	386280	297595	204819	376879	403862	501024	404664	448498	417163	563504	487821	479261	408012	545946	560237	570848	551107	383072	325734	533566	498601	309707	621704
		435300	431510	563743	388617	297005	303642	454833	424139	470126	385526	480816	475234	369795	475820	500242	367395	512301	436696	547421	505350	414881	479950	22030.6	446824
		477606	415545	564166	443727	338918	358330	444731	489998	479364	560795	15682.6	424892	424808	279412	374647	351887	356863	503084	507611	406227	496865	518387	20800.6	520933
		386670	393198	500465	508639	481939	380277	442499	285183	560781	396620	494520	325560	455391	497758	460638	567664	476852	411890	448805	370500	414987	483886	19942.6	-548.375
		407621	144297	447326	451735	357995	363490	372472	343715	475848	305621	388511	400675	466666	398805	454961	599058	389627	456256	528576	470852	344524	443476	21868.6	-1912.38
		472748	513418	342544	436332	533545	535145	412169	422632	533406	456200	524640	453187	473978	436081	486537	475652	473447	493794	393393	481988	462591	424306	449029	481.625
		556468	536393	475150	470409	480509	277488	378301	467420	494428	507695	446796	494408	461363	437908	509286	363016	478025	652665	348122	542870	432938	369654	465159	1010.62
		511575	454341	515986	117024	352389	483049	579425	403552	463456	441271	334986	338555	508301	481544	431282	524333	536951	492957	439820	391125	470182	476211	533825	370.625
		431337	432370	507511	553675	535835	494995	588999	590116	542619	426929	332002	367144	413313	423505	502224	528213	368120	311087	420902	386560	481541	443699	537454	625.625
		312091	391831	576379	510738	341707	455224	548733	483715	430749	443392	506383	394119	400898	415445	441634	516293	474341	521178	450759	507528	479895	483411	511825	369.625
		483132	450954	537566	569731	397969	433542	445800	449587	421739	487849	607794	544846	432258	420707	553759	648910	465019	471717	592711	594178	496669	525586	463428	-397.375
~End
Original Filename: Ac_W0000297; Date Last Saved: 8/21/2017 11:47:53 PM
##BLOCKS= 1
Plate:	Plate16	1.3	PlateFormat	Endpoint	Luminescence	Raw	FALSE	1						1	0	1	24	384						0
	Temperature(¡C)	1	2	3	4	5	6	7	8	9	10	11	12	13	14	15	16	17	18	19	20	21	22	23	24
	25.5	398500	428242	368135	395320	387733	410149	409186	424140	400397	393579	437003	362236	447494	411975	383157	408321	200975	457049	378499	391777	481878	430865	424196	490503
		401123	375765	351163	361093	354343	419676	259313	347259	343512	357495	385919	330272	385825	387369	353646	430167	403829	339952	366219	12984.6	407623	453774	362432	438678
		463430	413398	458686	412478	329793	336413	370164	358080	423638	320207	336103	308718	382041	405894	334848	346506	358945	374672	491842	392642	357969	359570	263127	425058
		432065	356993	344525	346667	341709	383858	352893	370615	344665	383352	375291	340983	394427	319900	381037	373645	360200	8682.62	409827	382236	330553	355877	338808	454137
		363938	493824	349044	411641	263272	381734	311423	295836	328852	360692	425033	363352	331529	249274	367536	406451	479031	344191	546697	445793	449142	408711	348542	445598
		407205	391494	296198	273587	356574	344386	365444	325533	332143	372724	418504	342489	400369	343187	426121	399588	313486	404024	500858	456425	395608	409995	348570	406089
		445096	395515	311758	301636	381427	405977	377941	370242	419957	306710	418801	320319	57840.6	377578	355933	351721	451412	402127	440503	405056	354706	367257	17911.6	426651
		410206	368896	348123	416663	382515	390438	377104	92931.6	6910.62	389578	317279	198300	408014	273196	309750	325338	470045	400258	434715	436670	396352	370130	16640.6	453858
		363492	457039	442780	373461	413165	394343	406981	489637	471551	379391	458909	402769	323944	338195	348821	304034	402597	468900	529890	418012	133406	426261	14503.6	-1385.38
		439096	397126	399413	381902	426270	462174	464016	531623	504263	376378	496392	427768	412729	316976	330981	365611	461419	480036	480734	423973	372306	434129	19776.6	-2467.38
		411473	365779	369210	465244	431202	413064	404784	419647	442975	383827	404554	284840	327569	345808	380054	407444	9216.62	423275	438622	352363	398173	385138	421071	695.625
		426345	358387	385779	381734	454137	452652	391442	365092	474287	429163	560071	423945	388178	412255	393813	387098	443198	348793	475654	414654	377048	422465	470072	77.625
		391916	358471	453746	394874	431813	419006	363073	316441	392056	436111	347956	373980	364022	391414	388039	297760	427712	295334	340760	413510	375012	374923	577775	1374.62
		412031	356463	445989	422885	451486	507669	321406	401151	492707	407623	311730	379196	333091	392474	362655	320469	409050	495192	432985	404034	369628	365500	514817	1286.62
		425647	438231	382153	364607	537679	422747	357852	359977	398472	138588	347259	324502	396659	327513	420541	378589	417388	447860	447300	307709	452937	399505	452630	678.625
		502128	166477	414654	387509	451891	432092	426261	473365	428581	498858	479171	410887	418755	437115	433292	441412	557004	305818	435204	390466	404945	435887	436334	-260.375
~End
Original Filename: Ac_W0000299; Date Last Saved: 8/21/2017 11:54:54 PM
##BLOCKS= 1
Plate:	Plate17	1.3	PlateFormat	Endpoint	Luminescence	Raw	FALSE	1						1	0	1	24	384						0
	Temperature(¡C)	1	2	3	4	5	6	7	8	9	10	11	12	13	14	15	16	17	18	19	20	21	22	23	24
	25.5	914990	672577	724941	682150	599448	458288	828931	906569	705863	844982	735560	807206	792706	844193	908835	821032	870767	927128	633411	783107	810357	592605	762337	1.00151e+06
		826810	656596	447746	503847	408682	560799	491817	653300	595845	449228	405394	628159	557086	768571	583334	671205	566300	561581	489974	596971	515962	662880	593080	697444
		709124	562279	525022	423140	415158	443089	404696	471171	743238	498404	737713	759557	672729	628243	588668	564956	352610	470772	559459	433769	532963	656841	320182	486765
		700769	499158	485453	481713	408100	463277	495724	573337	599252	492068	701663	595677	495529	556388	594771	427658	485844	667352	571133	628048	406984	602715	384080	574258
		553139	472642	538072	558119	473849	448670	573393	526654	728910	741177	723894	642545	728071	505215	608357	703871	685513	446354	490449	22732.2	518167	534136	495640	670118
		582412	410729	431426	409439	499855	425845	563564	507596	792678	633196	656708	565965	612742	506187	500051	493296	654920	352728	478106	471470	587886	439768	488635	555056
		669895	458549	565351	574677	523471	560548	555578	495948	640729	752750	773351	553421	623271	797113	590232	591768	600900	294891	341655	627042	520261	581630	20887.2	612714
		638980	429791	480485	564569	423054	499213	533651	239970	461339	748697	679673	425426	632238	762561	555020	613474	474400	417893	791550	449954	616484	489695	19725.2	737713
		500218	428747	550161	697612	467562	508313	407988	445935	800272	593583	686100	612656	761890	677997	558649	586629	544734	633690	466670	497455	595063	581407	20671.2	-291.75
		606066	478839	499604	504628	541519	505185	539356	531065	527910	552730	664531	563405	818725	416581	683306	529585	427603	471693	522941	485425	465191	602631	20588.2	-2296.75
		676740	524337	837655	596496	419082	583262	9062.25	528105	580988	542567	318174	787608	591125	632405	519647	552590	686910	432764	420829	595342	734967	609837	740648	752.25
		757278	586238	642489	412090	389157	586880	474835	554796	549519	518642	542930	596906	528748	490923	575990	385877	536230	371656	428077	533172	645562	635673	733465	1128.25
		737573	478895	429974	474763	659861	554489	733046	619445	619305	622741	609083	530115	680875	422576	596320	498683	519778	555997	553400	791410	501223	408323	825016	414.25
		825799	869024	530618	576744	607748	472112	555271	586322	472503	391026	477694	688894	596180	458372	385586	244179	357822	579368	725990	675343	440996	611584	711639	348.25
		710661	560883	739921	768012	787971	641791	563433	720833	441108	422413	820016	717647	708845	719268	239106	488858	585456	499166	464270	520025	543071	468735	645018	-263.75
		817886	705883	904947	917591	627573	787915	902541	885618	693895	717396	804634	739399	680092	757837	764881	754707	691017	787496	632964	656813	699005	816712	959701	209.25
~End
Original Filename: Ac_W0000301; Date Last Saved: 8/22/2017 12:18:21 AM
##BLOCKS= 1
Plate:	Plate18	1.3	PlateFormat	Endpoint	Luminescence	Raw	FALSE	1						1	0	1	24	384						0
	Temperature(¡C)	1	2	3	4	5	6	7	8	9	10	11	12	13	14	15	16	17	18	19	20	21	22	23	24
	25.5	886752	837506	815276	718281	765263	732617	709534	712859	657286	819415	827261	1.01057e+06	749331	740722	481285	767946	958794	822462	548673	574364	782818	770294	652229	616084
		849922	640273	457881	518326	606337	582878	807999	737664	850762	686912	580936	746676	690896	611995	494766	572853	747598	621305	456612	643569	652229	569614	575478	513217
		677542	679800	670193	542335	377349	504034	576372	733881	569530	570815	588686	527622	622871	625932	625198	726217	565230	434235	796506	648514	533457	714460	370710	848524
		669187	558808	721746	600851	379636	311807	590278	662258	637256	649967	377476	764313	613515	572434	706404	748604	345858	733372	648207	625190	598115	702800	403572	608850
		640301	575013	508472	522848	593155	565146	780665	645944	605675	678445	929388	388155	601952	311222	496385	519442	558110	593043	751734	572267	657449	773012	357795	464787
		836611	402651	481788	574026	605722	575673	463284	503782	622913	663545	680195	594858	569530	437109	518750	557859	767415	504257	694361	593741	765802	617369	260841	566626
		730717	470177	635948	642117	488430	507132	616056	655163	552675	710428	864185	606532	741924	498562	375368	678742	469870	440011	681340	568609	527929	788437	24060.4	431109
		713614	362202	603739	429742	645637	464624	735010	481453	696792	809852	913469	842428	547891	629966	467163	639994	593884	387902	737229	633625	530227	618542	27095.4	458065
		706069	422013	698357	765515	667762	785669	653012	341368	542028	803729	658152	447098	176447	898308	1.02778e+06	769260	643234	511291	619771	305087	758471	631027	21833.4	-1246.62
		665387	474029	766213	781196	722752	635944	652760	691343	625029	615665	544652	589681	741306	704867	713189	837758	496469	562298	435134	460047	598573	732813	25926.4	-1593.62
		1.11563e+06	588603	504787	228784	771664	770798	406194	473443	625050	417940	585698	479974	593713	591176	624352	888406	490942	547109	507746	560064	580979	634156	654995	6.375
		1.00796e+06	854716	462503	450001	606169	663767	486505	484774	589720	508751	647996	611001	658571	581705	631977	657308	553642	467024	477713	586788	574445	674942	594363	382.375
		758753	879407	758946	807971	610861	584716	748101	969846	416126	445313	526335	615944	550459	429547	801828	923598	586201	514613	592473	562549	786005	768579	718001	106.375
		719540	601387	745026	736817	612397	676451	775242	836304	555038	505094	507662	547260	504200	614365	631670	508165	732813	556031	619464	376735	734700	700927	952565	1398.38
		740219	547779	794867	712738	567799	531112	593518	612565	615470	663124	764508	751017	546467	540185	574759	646501	656783	570284	632312	368004	979193	521927	823137	262.375
		882504	601505	715011	795007	743238	587396	880368	1.01468e+06	716069	532452	754490	586508	493966	577907	445106	657224	669215	785669	1.01159e+06	697854	841505	871456	942080	684.375
~End
Original Filename: Ac_W0000303; Date Last Saved: 8/22/2017 12:08:45 AM
##BLOCKS= 1
Plate:	Plate19	1.3	PlateFormat	Endpoint	Luminescence	Raw	FALSE	1						1	0	1	24	384						0
	Temperature(¡C)	1	2	3	4	5	6	7	8	9	10	11	12	13	14	15	16	17	18	19	20	21	22	23	24
	25.5	509063	535192	586011	519698	564006	532233	484974	357046	534076	521457	631620	659024	466777	495580	664807	474480	496691	622737	640586	656761	659582	677547	733281	839834
		553759	446126	497143	421069	412726	445735	626368	543177	502531	361090	430276	407425	568968	489886	577075	648743	487598	482155	607934	572160	423691	140479	584978	762894
		550911	526538	491477	153267	351021	303055	563169	528185	503787	485895	412001	439875	429635	581878	324220	383740	482099	444284	555937	458266	513806	629413	175920	789590
		449307	331917	448693	410662	379692	343212	358134	468442	405975	448721	473894	291929	679961	588939	459563	388455	491193	570261	439944	502615	608130	420650	140228	668774
		461167	556328	231825	429746	398888	342041	510479	344108	497227	217973	473391	551386	540357	513389	625021	277459	451567	347150	391921	469711	513389	464935	159954	696994
		516069	600784	412838	371494	306959	285823	319374	461698	7939	458098	383936	282896	415126	459130	591957	582408	500723	340395	342069	452879	470867	444368	267813	605476
		454581	347898	478275	491087	569759	537566	171461	495469	454749	313010	341455	407677	386753	327232	505880	418641	551833	453605	664750	375009	651341	406086	20609	716135
		458405	342023	257218	414066	502189	519670	525393	477548	332952	451763	406086	375846	488233	377297	557780	630726	375747	471186	545756	479211	616049	80155	19467	719069
		478527	298761	373754	398290	401977	320399	369207	376794	377466	378105	389459	439931	550297	544036	548929	494659	535942	648995	557277	441298	420315	503994	16405	-735
		449084	383580	80562	443894	448693	386893	435885	336574	382932	298147	55386	405863	574589	311169	504094	527193	501023	391412	538934	395345	463093	512357	18688	-2953
		556579	446098	461335	449077	543652	390435	365665	339056	441466	366195	372619	328933	381608	336491	596623	497116	366534	496748	455195	276288	480257	584419	615671	1065
		603521	412001	356795	458488	535527	483130	390963	398972	431058	400841	331694	376599	363517	201892	443270	352416	491024	348902	443112	507555	379082	399865	597227	1454
		733490	355902	532736	502782	462870	401361	365860	322212	342794	435969	367255	258598	456144	466751	333116	318949	361997	413284	557891	537606	421683	441550	703784	814
		717029	278937	408123	482071	425003	417665	552419	422966	518079	487263	471884	420929	492650	466275	375121	328236	418585	269327	542312	507416	497534	443467	556135	174
		556830	456730	493571	483634	449558	465744	604059	471242	357046	336267	519112	458520	432899	407007	512665	507081	506690	489021	490417	424611	546695	471884	608074	480
		665449	558227	631171	632513	634692	618547	679949	735652	542898	487653	772677	633519	583944	558925	595737	603437	596791	539552	640708	568474	643072	600980	638938	-299
~End
Original Filename: Ac_W0000305; Date Last Saved: 8/22/2017 1:10:38 AM
##BLOCKS= 1
Plate:	Plate20	1.3	PlateFormat	Endpoint	Luminescence	Raw	FALSE	1						1	0	1	24	384						0
	Temperature(¡C)	1	2	3	4	5	6	7	8	9	10	11	12	13	14	15	16	17	18	19	20	21	22	23	24
	25.5	654287	603981	715141	775931	610908	613673	555252	551789	527903	526803	518875	526049	588593	573486	559524	602529	499726	609763	522978	621828	625432	655069	610826	733027
		600868	619789	426803	430654	539098	576976	507709	624119	584479	266658	600043	574240	538619	550115	501595	562931	627973	712067	545257	520019	633867	610796	585549	591023
		685773	598368	619147	501792	481946	562224	513655	571448	470112	460012	433332	400874	440196	512760	609008	500228	409166	598144	591163	605741	490431	385918	373999	560446
		680325	447257	512985	491017	397020	424711	525308	524542	487584	403925	499396	579936	416647	364146	401498	589766	558332	681443	619008	614734	607666	504555	465005	463917
		534145	475443	399294	461991	478429	463889	574770	499167	509467	264567	475150	569018	626400	635236	554638	536407	582310	446792	591637	538724	578959	591805	404749	648784
		512119	447145	388442	496488	19121	509439	582701	548496	482476	553019	550534	565556	560193	600853	578959	627359	817560	445523	415838	505532	535764	680688	316416	540036
		522957	483816	525798	257291	441508	426524	521638	475375	497074	578792	536081	565249	493194	454149	512343	485267	548328	631535	630694	607975	631186	579490	20237	667836
		533655	473740	486579	490403	390785	427222	561032	615848	480467	496627	461026	658366	521890	534983	530544	577479	578066	459340	441369	509914	510221	590604	18594	733306
		592405	447871	588733	561284	552795	590744	624845	458642	534955	559524	584056	522460	554666	644454	504220	512760	554890	515748	592978	529986	609372	483788	15671	26
		553745	399517	600909	590520	431100	474299	536518	474020	595519	518679	385011	548635	563266	548914	491603	560532	518795	368843	507513	9574	637968	493836	19123	-1830
		629482	473880	307978	397105	313081	508881	339462	385708	560837	579043	523509	571222	72308	550618	609511	552851	573458	516362	557235	581416	543808	653868	529623	-592
		685969	471256	441592	451749	491798	526580	417875	444996	566393	476922	497269	506034	515441	585186	592112	505783	269725	502936	399936	276137	643644	663841	734033	1222
		535178	510054	519489	618784	584041	411589	447480	439332	432586	435369	444103	514368	525100	592363	524988	573989	697062	553968	560278	512147	552544	523698	701548	721
		566645	630096	512056	513606	516530	611885	475499	544038	470447	482839	487835	465706	545145	487054	296531	430570	528897	486858	548328	614594	499530	473740	597558	430
		592140	488879	425436	579964	423260	537803	521389	478290	461293	449768	519712	475750	434923	512538	662940	473406	582222	557514	669652	427166	595044	689214	590177	-114
		690635	593927	564271	679990	688989	627444	598731	671636	591721	568147	740489	682952	611047	573011	596971	609790	595715	608645	577117	613058	642415	10771	750048	137
~End
Original Filename: Ac_W0000307; Date Last Saved: 8/22/2017 12:34:39 AM
##BLOCKS= 1
Plate:	Plate21	1.3	PlateFormat	Endpoint	Luminescence	Raw	FALSE	1						1	0	1	24	384						0
	Temperature(¡C)	1	2	3	4	5	6	7	8	9	10	11	12	13	14	15	16	17	18	19	20	21	22	23	24
	25.5	927280	710192	940122	808188	927067	856288	901157	822172	925117	898662	947480	830728	754769	739855	880844	876508	743141	615148	782023	814091	817195	757642	625624	932316
		738194	484981	452383	585991	680489	479064	617355	554102	546033	314157	628218	601127	704823	516774	586270	778790	676825	645092	647662	583067	419680	420182	511638	834839
		452077	625399	727575	562953	381348	399983	464188	590204	625985	540224	559407	590682	551952	548294	611238	619600	594425	612606	544916	410835	453583	476923	204321	830218
		660960	524061	792227	581187	462348	482664	620700	733890	742387	397249	482636	795028	794072	766253	398253	718547	685518	744707	616880	597748	421829	397805	270355	709270
		446914	555833	423196	361654	475798	365280	438626	724498	636782	654255	775370	830728	29020.4	644980	485679	591671	722376	616181	794209	550974	633566	474977	510856	688201
		532268	538773	407330	402905	503180	44390.4	395100	499421	618779	481492	871375	592319	617681	580573	560496	620734	532017	663279	842165	436894	693618	599675	413709	787177
		434050	441010	802059	800958	681970	534979	574737	423279	693286	664117	702367	418285	547233	541956	515434	121359	655093	82264.4	720727	661417	537908	633583	23173.4	667653
		386313	404670	758654	541509	649813	865668	433436	526824	462793	550856	596100	530537	554465	733248	641013	536065	743253	659283	749934	681830	755943	511080	19307.4	852093
		487777	510270	656434	558709	560077	433101	558866	476105	755020	605345	555002	648803	627556	459332	752085	622494	664927	661435	621712	247161	736629	635597	17688.4	-687.625
		411078	578144	546731	504631	482022	363662	587024	500863	740235	622829	634393	616321	547331	560272	577669	760098	664408	631293	717094	555358	523391	496899	26292.4	-3135.62
		705497	695857	650707	714663	746579	742079	492740	561920	765167	383077	679036	694264	484337	251760	625399	709856	625957	67866.4	734841	622103	710276	587834	815014	915.375
		761254	645417	706894	779228	565833	605568	506216	501909	688592	765782	803047	361459	624449	560161	743756	418731	539011	666910	580601	468849	354179	493494	681341	1179.38
		609646	617075	718939	756166	681495	649729	814373	652104	469323	581634	640147	656434	616412	575267	585126	676130	472645	443314	685602	495308	512420	527383	741548	1280.38
		572670	482971	632437	557815	696443	661127	762679	399285	482915	436673	666609	701669	639701	570101	602580	456876	208167	447779	408269	438012	411673	502259	532799	622.375
		598610	697058	556671	714160	762148	523977	694432	649869	525875	404502	596631	591827	495643	676549	725232	648416	636907	424944	636125	355908	608668	546926	575547	-323.625
		715585	572866	776349	785518	810899	759269	764748	807045	543919	472449	718147	791389	787894	861377	626600	143631	603836	539695	655547	603753	607719	677756	755496	149.375
~End
Original Filename: Ac_W0000309; Date Last Saved: 8/21/2017 11:25:42 PM
##BLOCKS= 1
Plate:	Plate22	1.3	PlateFormat	Endpoint	Luminescence	Raw	FALSE	1						1	0	1	24	384						0
	Temperature(¡C)	1	2	3	4	5	6	7	8	9	10	11	12	13	14	15	16	17	18	19	20	21	22	23	24
	25.5	490165	473028	457986	491477	508950	494045	517437	482025	442387	483634	542032	517884	499181	530279	389351	484388	495999	483160	530223	441545	645893	632513	523215	668522
		442390	419674	381397	462911	439854	391886	343352	420009	429551	372610	421837	405361	379082	399045	378942	405640	523467	506801	403185	420929	451623	364326	407147	519531
		463930	536672	611980	397522	366725	474396	338666	377939	423506	369765	376418	464405	379361	351579	536700	523076	470551	436136	369793	263353	297757	382757	259450	627206
		502586	525337	455642	437993	374163	323941	292711	437252	363936	385191	394174	287887	325280	310017	522155	457902	400283	540273	417609	435851	366585	354201	298064	598159
		408318	408486	382250	431313	450842	359305	420455	362386	401650	406343	651983	617681	365247	306736	599398	539408	548705	544126	469763	540385	486369	528185	261465	609779
		428100	431421	373447	354118	420315	401371	498884	385386	365514	451958	528548	590311	362708	364330	530456	544657	562415	273771	560069	423189	500688	538570	294105	591456
		485085	422743	318308	368454	347424	320918	365330	353793	576767	458795	567133	301940	381174	366139	562722	579420	539095	608939	526007	510961	339726	344579	19329.4	474061
		503396	437448	348986	340340	398665	342236	398526	368817	486648	475429	463149	442694	334511	412364	588775	499935	527208	451009	620446	518537	362903	361342	19858.4	499655
		457358	433653	513208	424668	379194	426297	404357	339336	407921	613380	401985	490556	471549	463288	425952	507723	532093	402990	422520	497757	416465	462535	16991.4	-1591.62
		211730	423281	515622	507053	540022	372750	427347	354118	480145	445679	430193	427654	432090	454163	436443	532121	377213	412712	142708	510235	407426	398916	19480.4	-2134.62
		495692	591903	423664	428323	467502	492621	428833	430835	592233	590562	556467	483467	322491	406840	480700	468423	608967	476070	521959	439624	366083	371439	476433	-213.625
		567078	491808	406589	409359	542311	495161	440586	428853	552139	618435	544433	552446	397103	415656	473224	209891	639573	476601	503284	479064	330802	372555	483011	1985.38
		519637	425226	470293	437711	466414	508616	400535	407286	326870	518368	270992	471549	457735	536700	447354	401790	544629	175475	317779	380193	411555	410690	607607	1145.38
		461809	424026	479346	635585	363406	505341	518777	506829	611090	542144	358413	398678	537091	387144	438815	422269	476724	490500	382335	371132	417447	463595	604051	1484.38
		521038	404915	408430	417525	530669	596455	444842	406794	451636	391803	557567	594835	386586	360449	448135	475791	448358	486314	533740	485746	461417	417302	481820	3.375
		578107	493682	392472	516544	666706	619146	467363	445791	490165	444256	635200	596036	478861	506355	655810	574896	508281	559455	491840	658846	494045	522322	537426	-678.625
~End
Original Filename: Ac_W0000311; Date Last Saved: 8/21/2017 11:44:26 PM
##BLOCKS= 1
Plate:	Plate23	1.3	PlateFormat	Endpoint	Luminescence	Raw	FALSE	1						1	0	1	24	384						0
	Temperature(¡C)	1	2	3	4	5	6	7	8	9	10	11	12	13	14	15	16	17	18	19	20	21	22	23	24
	25.5	709371	734159	765855	852332	722617	614596	629746	588971	612402	765491	853982	939910	644412	670645	799533	755373	563895	542256	551637	783689	809047	881251	741035	933212
		519122	490026	439932	455866	485533	577557	404274	562415	678300	334094	448973	575427	819467	768706	826786	542172	667516	647066	532149	801554	501973	532847	774632	844026
		611341	591556	592378	553201	364718	466117	622178	543373	474815	534522	411409	611648	583804	537538	604270	598270	657989	561717	621703	853112	690594	625167	521462	835909
		671483	371914	460631	438230	416014	384383	610307	678998	517772	538654	319732	654748	882294	736535	588803	558757	591512	599583	641814	679362	679753	632764	362570	695428
		461559	358942	434323	501020	480354	347508	389907	345983	452070	437895	436098	420427	497786	360604	208276	697915	651173	629577	674165	520089	590171	390409	431616	730666
		499153	396406	413579	480927	438648	345307	609889	556774	413313	614539	474201	416522	502671	414030	398499	619636	476379	597768	417442	413369	494520	472387	299292	691516
		529640	497172	456340	424542	525636	450360	568641	499018	493576	444424	663828	433617	406534	471215	636563	448973	445094	465497	659684	489049	468563	676037	27044.1	796326
		505769	448219	420484	513426	538124	526259	547153	607151	610363	623044	595300	566128	631312	654273	456926	483551	470908	418642	560572	611927	512664	679473	23480.1	835330
		471299	459047	443141	524221	548035	699200	600756	534159	684698	695847	328711	740140	637429	828703	579616	383658	528408	371607	399057	641851	664191	553926	21162.1	261.125
		448638	472164	430863	486472	425199	20083.1	584335	512803	733656	806083	665839	742073	735495	692214	431896	562072	413704	429418	466638	443838	823199	548454	25067.1	-2319.88
		627848	487514	519112	568418	505869	498846	461100	583349	457791	764886	612961	835665	584419	519726	712641	478803	503564	495134	649977	537063	643714	425617	980401	1224.12
		656760	446154	534659	512775	495860	646619	408816	478499	555909	470405	506574	561047	397495	322489	537449	596651	538152	621284	554261	685173	748385	404302	737625	735.125
		876757	795683	567636	513473	606425	612367	693723	541371	582017	489065	601398	607822	562191	547561	631354	671371	562359	417299	724713	703699	492092	552698	575639	-350.875
		1.04245e+06	543680	697887	551023	637675	717112	689616	886593	520271	566882	664043	733433	581123	595757	722030	441243	569730	606733	658576	664359	586555	578638	730806	540.125
		751264	590758	552032	661397	668573	664638	629915	556356	407036	425478	758587	709623	553954	684894	581096	513055	445708	499413	466415	490305	565123	586011	523244	-100.875
		843467	694561	753165	806977	755117	753724	836980	712697	599918	594863	782795	933869	836926	806791	712054	620614	588050	583819	591344	693723	741482	804825	781062	11.125
~End
Original Filename: Ac_W0000313; Date Last Saved: 8/21/2017 11:30:41 PM
##BLOCKS= 1
Plate:	Plate24	1.3	PlateFormat	Endpoint	Luminescence	Raw	FALSE	1						1	0	1	24	384						0
	Temperature(¡C)	1	2	3	4	5	6	7	8	9	10	11	12	13	14	15	16	17	18	19	20	21	22	23	24
	25.5	660051	571959	472801	531464	543396	635161	641279	548310	547584	528180	604493	598139	576455	592233	510287	395230	534657	459182	442346	533764	704811	600425	494180	444810
		585252	479695	435211	403432	655442	552889	486672	409849	401619	378046	477350	515953	564376	541330	468364	14994.8	482821	414648	255600	451173	576008	499456	409319	391269
		562458	542349	550041	581537	454215	460187	430663	451508	460131	226249	408091	389054	394689	408649	560371	533233	443304	476342	431166	501717	413755	477406	417745	378744
		645217	482657	415317	562801	389539	459656	482709	472466	463228	418191	451253	523602	514585	416992	501047	544596	412781	541134	453210	454466	465545	489073	515109	388631
		595584	581609	471322	495101	445341	454410	413727	371435	455498	424134	455191	447154	535132	632508	575562	459182	612062	394449	651950	650777	541888	465461	506988	427817
		604769	570563	484630	509216	418248	462559	412053	429547	449499	405134	545213	516930	584553	373193	615800	510090	632173	423492	575460	564141	261371	465656	327410	614073
		617844	437360	566822	544915	508765	506546	541908	484244	479276	453339	435323	465015	558724	450475	584035	461303	610073	501996	626521	491086	442994	497334	22418.8	360697
		633765	460996	508807	545367	523490	494432	436746	503559	521369	429157	460828	488542	611364	554201	560232	420898	435881	629826	721606	588407	386136	515088	20079.8	441641
		439843	448606	547695	406055	665806	654687	580566	9360.75	706376	679133	700508	594501	500098	532033	432505	610358	566626	412081	585084	487230	434653	417884	19494.8	-949.25
		561014	399610	529855	512101	469061	670444	609716	789639	695115	596024	499093	626069	504508	512684	388256	377600	609353	492366	620483	461387	508723	534546	23253.8	-1642.25
		492561	470122	480514	666197	626223	625217	436104	599718	740890	553642	542084	780660	546383	375331	309438	404186	955267	21360.8	445173	488598	442160	585305	516009	962.75
		583020	453991	434374	426617	691874	646300	504648	522017	621047	493594	347420	531977	436467	421428	384462	507272	760175	547584	498451	642368	402874	538342	529995	479.75
		505960	519638	529995	491361	612146	557412	450531	431354	587039	509170	458401	532675	474783	516400	740303	484942	474420	501438	524663	440123	448159	337966	512882	563.75
		585307	501242	538342	481899	449471	697266	486875	429073	504789	550387	486170	530107	573803	432594	592764	358744	534294	692405	551102	483993	411105	420926	498702	285.75
		652397	584553	486812	440653	693690	583604	410742	415346	570815	606728	670807	686789	426645	475284	704755	654073	607280	742063	853949	601840	614296	508863	643150	1259.75
		719342	573942	590418	480895	727363	731723	576260	611559	681602	682989	707717	717498	623953	591563	756933	720779	636446	684805	711210	607789	586405	521452	570468	-960.25
~End
Original Filename: Ac_W0000319; Date Last Saved: 8/22/2017 1:00:43 AM
##BLOCKS= 1
Plate:	Plate25	1.3	PlateFormat	Endpoint	Luminescence	Raw	FALSE	1						1	0	1	24	384						0
	Temperature(¡C)	1	2	3	4	5	6	7	8	9	10	11	12	13	14	15	16	17	18	19	20	21	22	23	24
	25.5	813941	829460	822241	786403	727789	728694	877337	832508	816626	879809	942936	994039	658913	697665	611562	661595	11900.6	773488	85413.6	780980	700376	719124	840925	726504
		560211	699956	507682	509484	486902	491971	722256	542614	419816	678162	608080	843357	644442	704120	540052	500998	501863	615105	744335	466528	478250	571799	816346	735223
		823003	833319	516557	458714	320913	399406	627180	852082	842295	728013	629051	845958	648633	612767	672463	618270	649471	883882	664568	837094	688696	787829	456677	510461
		878623	759232	513113	521208	519857	441580	599390	602909	716104	608983	587130	711833	666121	539801	560965	433224	643743	361451	623465	903042	657628	869757	413315	631453
		667897	510321	472724	458212	415910	323889	533101	356157	692859	573167	663467	493796	607319	628856	665115	519952	699901	656427	606791	553415	666847	857899	507613	712307
		628967	494508	487377	408959	467589	426261	567303	434208	556777	448863	642332	522845	592073	620644	726923	465189	620141	609835	695725	595731	684589	522995	580204	633698
		647124	474435	671848	548875	426291	331447	669054	606148	664892	565014	606064	475958	575245	465914	764515	560434	714767	508842	724205	473980	662852	734227	29468.6	572888
		652349	476183	576686	457459	625336	476521	700962	761077	648046	546949	621761	502031	597518	238352	476938	619365	631034	453217	598943	549405	798744	634163	34803.6	799123
		717063	426875	527992	599645	12557.6	650281	518584	444330	488577	546837	550606	423555	628381	779079	683024	717980	642558	585569	509121	714180	737236	800298	24066.6	-350.375
		680845	419091	570422	647711	766723	579785	704846	441636	610505	436945	592547	509232	612763	757919	714459	624359	630615	545664	515655	401402	576295	735894	26488.6	-2054.38
		871758	533547	578138	635196	610840	786934	663243	436418	519561	409298	791827	679327	637431	744055	956030	560127	797809	24903.6	521041	533787	756493	802422	678498	96.625
		834213	424177	603858	551053	655002	612488	500523	388877	341514	414933	661120	629099	593242	499714	787885	508590	10257.6	511605	556414	415603	668801	794091	864304	1449.62
		711413	593637	744363	598691	794197	567722	770916	877840	563953	616454	522253	771071	685594	630538	818751	580204	531398	608494	499407	561021	586371	473730	598775	290.625
		636453	560434	571966	524028	595375	552505	467896	620476	466232	595089	684153	848279	792414	577468	529276	262520	585957	494913	670172	444985	513140	553817	637766	569.625
		596792	550746	616175	715003	787521	609109	723793	12613.6	493796	485346	682093	513907	615281	592827	489526	374092	402881	538045	525284	566220	381903	591347	709010	746.625
		767682	619862	834696	780924	558089	591514	690037	737345	635363	579589	551356	677185	752436	778101	653074	399828	805302	706112	737403	565181	696743	601121	802450	-748.375
~End
Original Filename: Ac_W0000323; Date Last Saved: 8/22/2017 12:54:32 AM
##BLOCKS= 1
Plate:	Plate26	1.3	PlateFormat	Endpoint	Luminescence	Raw	FALSE	1						1	0	1	24	384						0
	Temperature(¡C)	1	2	3	4	5	6	7	8	9	10	11	12	13	14	15	16	17	18	19	20	21	22	23	24
	25.5	710300	649900	446337	678614	724077	701828	619783	818308	880027	672048	937989	837993	645453	617876	562477	682974	589648	793313	818923	787330	679927	638637	763961	881090
		601824	605886	685683	603404	494768	461872	634558	442447	622813	598233	522636	531170	661432	465835	464133	570016	647576	549558	579371	498659	539219	529141	832540	847641
		728800	623106	617855	454868	435809	577751	599003	651766	508651	629279	770837	994681	480459	484227	665343	662438	626905	492098	677160	743305	609309	656711	290878	713626
		602271	496871	614867	526098	434665	424452	607438	694820	615006	765359	535897	699374	575015	471054	877414	539052	592580	569207	727096	744451	514401	707087	276241	668612
		523641	492936	386872	482050	365840	465500	396720	843390	529141	600372	687052	652157	609448	818700	782569	577175	530844	596972	404225	469156	570570	367709	389188	720109
		497095	530844	357682	391838	424480	451575	497597	564308	581772	583280	505934	697944	796836	569290	693004	575182	590681	378085	502945	558484	433102	726369	354516	745066
		529867	439882	575322	506529	467231	457798	602215	573451	717380	653051	668640	808354	459054	704795	650732	564879	761305	785958	215431	579343	725530	549304	27217.2	671347
		524618	413878	788588	611376	481129	509265	634866	520375	794292	406038	667746	547260	497150	672579	593948	542902	583001	531207	710747	612995	673501	677943	23793.2	815065
		475938	376785	654615	594518	645844	734502	786995	573870	808075	432300	603488	578326	741321	751606	580131	486851	602494	514590	417198	433828	587693	654783	22857.2	-370.75
		474375	406624	606097	624894	677916	743417	671911	573814	528918	449015	428498	595731	887327	733160	476245	510214	445715	452161	441799	407768	824655	780789	26855.2	-2181.75
		585152	631681	441827	554966	581549	721812	386147	445689	761417	569709	767567	410892	386733	605244	380819	861372	394565	439743	391754	356552	832345	587609	847244	444.25
		889620	418872	511404	513983	765247	666880	433297	426494	406484	711194	605689	612883	716867	749538	467621	688309	591323	514317	646458	436895	821188	714247	758762	472.25
		615118	507757	569905	672859	684454	554129	604561	666461	578086	398031	533398	541146	501728	588642	524032	714660	606851	644838	563800	591519	416528	676878	545892	-344.75
		324842	644224	644279	676286	602857	648665	620676	616152	538075	465928	599877	642966	18151.2	426712	604756	658722	728744	685232	443659	467231	617017	687555	772682	602.25
		508753	470410	634028	651179	773074	663304	584146	583714	411227	526349	740874	551057	736570	499914	625062	640704	749510	606874	655342	646655	560416	702392	731692	991.25
		781404	610649	664617	848927	813303	851332	681408	854268	562645	655956	936002	781073	671968	671657	703370	811318	856284	735675	836483	863917	770949	857093	798764	387.25
~End
Original Filename: Ac_W0000325; Date Last Saved: 8/21/2017 11:33:44 PM
##BLOCKS= 1
Plate:	Plate27	1.3	PlateFormat	Endpoint	Luminescence	Raw	FALSE	1						1	0	1	24	384						0
	Temperature(¡C)	1	2	3	4	5	6	7	8	9	10	11	12	13	14	15	16	17	18	19	20	21	22	23	24
	25.5	888114	900730	775622	673394	894912	962502	838054	674288	780710	757620	771932	723468	655598	808582	691052	673590	982428	979096	719080	680156	818004	940594	759716	602670
		757536	476362	521356	550364	582308	651436	801536	489564	584236	502542	535680	582838	500058	551842	467012	520130	634368	571194	423258	482726	524958	932034	576862	450604
		847058	639842	569994	709942	551842	538220	422868	460036	557206	614788	530514	622524	310132	317848	614620	731768	717126	871310	440334	632776	614286	670796	381940	510972
		1.00417e+06	816606	599232	562846	514504	701234	240732	767432	489034	666912	558976	680490	413940	781520	659286	784176	875108	729420	484344	706568	526076	630402	267632	682362
		693874	601410	522782	553324	512090	555642	473208	732438	556646	709690	711060	646324	645542	667610	626546	692058	683312	638530	718604	875920	783756	745966	284862	645374
		713992	539002	592334	653420	512508	769724	438716	698010	625654	708824	782080	645654	567956	719778	647888	849784	630542	605766	398204	901960	784456	724892	388958	601354
		876534	573122	733300	756698	726094	647304	696668	735316	485544	651156	753400	769892	615374	486788	751500	550784	567286	853230	902296	927396	484176	606054	25358.5	520568
		895414	626324	550392	827596	750270	441590	644732	592712	536376	648866	648056	696724	643894	925542	728748	9517.5	283290	1.0886e+06	709998	721388	565294	641518	20096.5	379290
		753120	684710	872004	635058	654956	764920	867808	738642	556674	821892	562790	818592	583648	664008	232062	740018	701112	1.1787e+06	943280	852400	287510	639592	19289.5	-1326.5
		730650	580470	639088	505780	668156	673180	349278	928480	668728	699378	592780	675852	582728	710304	541738	722322	543162	876088	645932	847980	501398	652218	22685.5	-1579.5
		757396	562926	469050	642748	676858	862188	592976	619508	649200	620848	439442	462296	593394	785024	435508	639402	786160	737776	736406	623586	607662	658504	514378	191.5
		651156	517282	562728	738776	743002	955928	603756	664062	635652	711200	712834	682614	544696	649760	408582	713116	798322	44849.5	523814	634116	551062	623558	577478	675.5
		736798	567508	534506	535734	745496	586748	524624	649172	657722	581302	487804	615318	610514	665068	678842	870718	755300	950316	686782	690932	465646	651492	510560	330.5
		622524	577700	707482	631474	755132	658308	727288	513208	542324	659230	459422	643502	686526	602388	717430	622580	622276	161306	534926	665928	479404	542280	537064	-258.5
		797510	647134	469274	450632	877186	658280	465896	439582	636240	554162	676566	724194	477060	684214	809282	780262	579990	114922	485684	531770	460600	541012	528002	922.5
		878184	680212	599650	621296	970954	718688	591244	627834	613364	655206	741382	848372	561980	560612	817920	820692	782834	317178	830012	553352	649956	615626	838062	1044.5
~End
Original Filename: Ac_W0000327; Date Last Saved: 8/22/2017 12:47:52 AM
##BLOCKS= 1
Plate:	Plate28	1.3	PlateFormat	Endpoint	Luminescence	Raw	FALSE	1						1	0	1	24	384						0
	Temperature(¡C)	1	2	3	4	5	6	7	8	9	10	11	12	13	14	15	16	17	18	19	20	21	22	23	24
	25.5	921550	801535	725738	926352	832570	828236	687110	620902	261300	680153	849349	776654	26301.4	497822	546173	527719	844259	764131	525899	476359	662459	702730	624511	472019
		819512	571470	568846	876197	732575	773846	647187	503341	546173	510523	677163	662008	563802	589231	455819	489198	630790	536262	344274	606853	706139	541204	570968	336667
		803270	767457	733078	651237	433634	475373	569656	562928	580071	487581	539181	527252	373485	450237	703232	524732	824993	7842.38	530036	409974	477950	515269	210985	605373
		821609	578172	769945	585210	467847	588539	547077	608166	669787	594425	590320	696834	514208	397779	498297	519819	589734	666547	563764	492798	548547	516413	306774	724024
		789765	595682	363666	549898	632801	429923	290981	485212	522064	674368	8121.38	605289	635510	584567	685825	663474	727349	571534	541427	605652	717009	660568	420632	473542
		767493	567478	420241	549300	584986	505806	735258	591046	418093	609730	95419.4	575073	349414	444294	853543	577279	628639	598614	420409	894657	656336	722542	419711	756820
		742776	608511	700410	462349	619086	523420	602971	478368	617821	655791	955366	595570	541860	653333	587416	667552	450349	427468	707117	869121	686970	637047	22015.4	481494
		761308	594900	763681	689597	600471	523448	884812	481801	780987	458554	745823	553338	640259	519959	461512	823203	637204	553907	713882	477224	597134	590316	17113.4	518088
		628695	514543	635762	478587	709761	798990	648388	426882	605261	682472	576410	646318	576301	541634	580071	541623	490426	694151	522918	626432	501423	574095	21735.4	-425.625
		647857	536346	579287	569628	756109	702702	718934	637969	619952	715919	609702	745739	561111	518423	606937	505247	510188	478927	792700	721928	506392	490872	20733.4	-1956.62
		684847	480601	343034	564546	694710	448086	621097	568484	701249	803296	480685	591912	484592	597441	581663	400209	693928	657210	728719	468824	531963	28166.4	572404	186.375
		790296	331537	432993	589259	610568	458693	490872	580630	426742	493586	572113	804358	519159	550250	454795	579597	579820	657942	703466	860451	518814	557900	529227	0.375
		693872	459446	435839	709855	606658	680712	710274	474377	468628	455623	437625	504610	581802	676800	633387	538775	651824	776011	527647	536234	495590	457416	708744	1289.38
		662971	482583	598195	645064	723140	775228	725281	688761	432183	624561	474105	412820	800416	324788	527999	553796	1.00982e+06	926552	449819	553600	571861	486650	626879	576.375
		664423	476778	534615	484983	684288	593140	506252	386345	596408	545615	762985	714773	503908	478981	552972	684064	529366	734951	651182	934689	570689	647159	537798	-397.625
		816576	668223	544610	624592	585182	502411	700390	477252	725935	632410	714103	685573	613279	566444	829467	717652	782797	751748	804626	694542	713741	618332	667469	727.375
~End
Original Filename: Ac_W0000329; Date Last Saved: 8/22/2017 12:12:14 AM
##BLOCKS= 1
Plate:	Plate29	1.3	PlateFormat	Endpoint	Luminescence	Raw	FALSE	1						1	0	1	24	384						0
	Temperature(¡C)	1	2	3	4	5	6	7	8	9	10	11	12	13	14	15	16	17	18	19	20	21	22	23	24
	25.5	1.12897e+06	1.00037e+06	1.16992e+06	1.20363e+06	914975	975103	864879	841808	831909	938896	980308	1.06033e+06	817676	903562	792066	637084	657420	894583	760143	706399	374386	755642	816278	747844
		1.11933e+06	749042	802662	796651	747984	693657	819997	695948	658705	649961	902407	619877	718890	726324	623313	590636	1.23615e+06	564387	651218	705533	626327	601416	502396	787386
		926530	860936	713441	775908	387413	504307	618648	877577	658538	805600	695831	987724	646218	719868	561204	733031	755419	583850	780185	553972	639458	638432	261420	681279
		1.03223e+06	774707	943297	821755	605214	447204	808533	729734	866215	666988	624989	904178	946674	753910	758550	778927	562039	656358	590950	712936	606918	8556.38	273184	606889
		613677	625631	573853	588581	345936	454376	779179	856182	902667	993496	555452	778773	825935	539593	689913	942421	14475.4	431717	876234	10828.4	710339	691701	382531	688544
		681670	672674	466850	530988	523596	466619	837753	511481	714112	801628	632083	746978	80108.4	669020	701397	746978	707234	613872	706734	494788	575975	542971	393104	893660
		705795	545484	829756	679490	551794	761932	768920	636608	664544	619570	632788	686029	800150	1.002e+06	694081	633955	886160	712005	736637	584632	732500	669218	26197.4	856825
		682900	579893	549532	604376	774846	742254	765202	759751	548304	794359	612644	895338	760282	442683	686476	908374	988256	815344	675991	577947	660328	874221	22828.4	925214
		681587	748655	832720	812643	905940	504652	538420	589128	880458	648732	893045	882416	975659	673484	593093	515500	953221	699553	804675	310937	708746	738845	17956.4	277.375
		707657	659851	674993	750264	932433	633424	572066	641218	889156	680083	938840	789187	833866	627569	634681	621050	738286	636888	549002	556401	742506	804759	26280.4	-2624.62
		779095	600885	146933	765361	847289	679687	516776	709380	762491	793744	951626	832971	798580	730293	914808	918472	725849	597701	485243	580344	152868	724172	1.05165e+06	1352.38
		690836	626273	770932	919004	880654	684912	560896	578849	726118	775963	771268	733786	779207	716906	726911	561566	505103	593317	495009	724591	658984	709361	718553	-76.625
		1.21188e+06	868375	750388	630575	837389	767913	670048	831098	778228	764881	667561	851036	700419	864152	842769	616889	726100	509862	681391	648425	744798	533311	850477	806.375
		1.01434e+06	494119	827183	767550	864851	924306	723250	1.01006e+06	565480	521837	618285	996708	766963	515761	505172	555340	607839	443493	833670	655716	493853	591390	877521	249.375
		886331	633480	665097	686715	622067	810015	621777	837138	442600	410038	918976	591250	703621	572457	748180	490239	410094	569552	786503	545205	863984	774790	929478	345.375
		832412	770743	770569	816110	1.0988e+06	893212	1.03631e+06	894079	693993	607700	751188	1.07467e+06	1.04373e+06	755854	842563	654088	605549	690640	565950	477519	678569	651751	818375	-329.625
~End
Original Filename: Ac_W0000331; Date Last Saved: 8/22/2017 12:02:03 AM
##BLOCKS= 1
Plate:	Plate30	1.3	PlateFormat	Endpoint	Luminescence	Raw	FALSE	1						1	0	1	24	384						0
	Temperature(¡C)	1	2	3	4	5	6	7	8	9	10	11	12	13	14	15	16	17	18	19	20	21	22	23	24
	25.5	978222	844859	781055	19344.8	500874	494287	640282	904321	793467	558273	815946	937920	591084	674073	684634	715847	523904	626219	566538	723224	566929	735508	931569	1.03472e+06
		738903	423793	472684	476256	442195	451027	563885	339771	524741	465623	555201	435122	694246	625130	649544	570503	599295	579271	430936	538617	463278	473372	830206	863904
		692346	441735	427169	415423	419803	399464	338572	546071	567822	421505	681700	478644	543503	606679	591866	472851	396200	579913	502046	578350	625102	651471	275658	947825
		559753	523011	532475	498520	478126	431271	545245	569077	659405	652226	664965	424523	580109	652754	587537	597849	660020	758803	357063	529152	513659	416706	248874	755524
		612701	670357	429346	411628	417683	386732	478897	536690	566035	544256	532949	601026	549898	525691	551844	565756	377760	422817	562964	335225	356785	599937	304329	964541
		512095	606556	305991	447148	403175	399715	504168	521503	174961	405100	361909	482480	485550	387412	514705	682036	374804	353047	428815	373493	248929	468972	262756	926729
		463753	388807	375819	473541	437828	524797	510306	440786	546490	468051	475726	543363	493142	480750	519745	465706	494342	436377	499925	503736	593877	685053	24259.8	763472
		372925	394236	369671	432192	545848	654433	503442	526054	355976	379406	599490	581896	482055	355195	522508	373493	493031	481829	524211	409473	449269	475168	25609.8	933611
		411587	355907	360717	525747	776917	629264	574468	595217	597228	638222	518935	625884	259885	626303	722973	533229	763555	248316	514971	413757	407332	496352	15167.8	-32.25
		381192	426806	430992	446897	549366	599518	681002	395112	530911	577484	614097	524351	740412	414307	577372	531693	743207	254595	437996	278341	482365	686647	23715.8	-2540.25
		553470	500818	597060	498641	752710	747791	439670	455269	633789	555285	182262	561651	568157	570587	683572	615354	616806	533288	368500	360745	419831	300145	555398	837.75
		643622	437912	563159	593486	532195	594972	449772	512793	719563	522704	681341	507797	428509	442589	520805	105200	595189	466155	474640	660579	506541	638649	638957	1564.75
		755729	671866	429455	563047	423347	445697	130204	819189	483178	353992	431466	369281	697739	504531	527896	671558	481280	423737	581114	578908	447679	556111	507712	-469.25
		739294	466627	440647	451251	482089	517355	704110	620661	477596	427644	348921	677565	430992	352020	370981	417487	494063	535544	875753	631247	619459	491412	551432	297.75
		586532	414000	538561	600300	596641	614767	242295	562421	309346	382363	173039	494873	497999	727891	512151	465930	503107	488732	444470	422789	526266	517232	651863	412.75
		722386	580896	608288	665356	679773	760872	675693	613427	437745	427671	876378	681933	735968	829451	421784	586029	612309	567627	465595	551544	697348	753269	611701	-71.25
~End
Original Filename: Ac_W0000333; Date Last Saved: 8/21/2017 11:22:09 PM
##BLOCKS= 1
Plate:	Plate31	1.3	PlateFormat	Endpoint	Luminescence	Raw	FALSE	1						1	0	1	24	384						0
	Temperature(¡C)	1	2	3	4	5	6	7	8	9	10	11	12	13	14	15	16	17	18	19	20	21	22	23	24
	25.5	737308	697513	531775	778162	620751	557517	455658	631329	607392	612089	689858	834146	748040	664963	649933	581308	648201	664739	609906	646385	473324	494424	653257	711653
		610017	598238	350647	433111	641385	468579	106593	525745	530184	548862	455714	668522	581476	600214	474692	532724	454821	512680	731802	481502	665717	605549	628284	607392
		584547	469109	544562	346519	353074	453063	485800	583291	631804	550453	464282	616575	647251	555786	350703	461379	359349	652643	653397	571227	520859	520748	269084	796037
		526834	489661	438190	461323	261166	356225	581755	553784	610716	647782	466989	613048	471287	421671	501897	429930	538894	513211	686584	578767	402676	577370	289632	678932
		161642	438664	377118	443715	393242	351623	350061	449828	421670	626832	540151	560393	383617	377703	505646	484404	604162	452589	453126	358775	449854	403871	420611	588541
		423568	293033	413245	415979	337308	335308	354301	588988	657280	454225	638145	467686	530658	391010	429874	441569	567737	346045	415226	402532	344971	408706	288269	655241
		430268	435622	369698	398235	436153	443598	545818	726352	606334	472542	561733	575192	515528	476254	508549	404094	262333	367550	471203	374635	496484	695585	19538.8	675160
		430265	403954	305999	381776	390925	310999	621738	462851	284864	547326	551697	471510	143566	504585	543752	342029	329759	337232	503786	338543	689773	594517	22876.8	779766
		402783	471342	380752	404903	385877	406549	533618	553468	576449	563373	633172	610255	587061	585608	502798	495374	577985	410511	420053	390107	508688	423066	14298.8	-729.25
		432803	382499	408000	423587	407609	398012	297197	505027	537247	568463	474916	554446	523791	484432	599823	518849	575025	400886	489568	247730	764280	631413	23798.8	-2381.25
		416007	386323	514857	470941	448869	526247	364438	376281	475585	482088	592478	572959	504660	615883	464457	403267	428322	395976	389448	553305	324571	595106	640379	272.75
		446338	462719	482674	554725	541319	499114	363481	332463	429539	368834	295141	524126	416063	642530	602421	411934	460314	449798	560365	456272	694232	548945	581168	1278.75
		711932	507013	497272	444246	414333	532110	438413	433306	387606	389713	396335	645072	421755	401918	536521	428089	405628	474078	695865	537275	536242	558104	487039	-395.25
		732165	633284	385712	433418	330120	250991	362445	443073	397594	386574	591278	542468	406959	405740	538727	539481	454479	239423	651246	492275	496323	552515	527308	801.75
		498779	476338	390312	496089	418686	439334	407972	391345	364889	343703	576086	362724	554222	515053	460068	479101	474357	486842	522004	478096	522876	464896	630287	857.75
		509302	466544	494144	559444	607560	517230	567067	541323	473659	431297	672478	472347	567932	553840	526554	523037	485325	470349	535293	568732	653620	586503	674574	294.75
~End
Original Filename: Ac_W0000335; Date Last Saved: 8/21/2017 11:37:01 PM
##BLOCKS= 1
Plate:	Plate32	1.3	PlateFormat	Endpoint	Luminescence	Raw	FALSE	1						1	0	1	24	384						0
	Temperature(¡C)	1	2	3	4	5	6	7	8	9	10	11	12	13	14	15	16	17	18	19	20	21	22	23	24
	25.5	421610	418232	378590	324594	448648	380766	449290	427342	405120	422720	454368	375912	445382	401298	402610	489950	505220	453188	413082	409166	448062	529366	418540	602334
		397448	448508	360822	394574	389190	435198	341466	382132	430498	363178	397476	415890	359846	380654	404684	437290	538300	448536	389156	454702	526072	494920	387182	460730
		442982	422698	547096	504076	390362	389358	356276	373402	378534	400544	353430	330868	379120	429952	383192	481550	380542	312882	360264	391226	353626	409612	253356	440582
		424874	479624	392538	351812	352190	360766	382216	376666	411676	373262	419880	421470	395550	476080	365714	451634	394938	325484	392650	417084	361544	388800	305036	478396
		439236	349080	339570	362078	442006	366652	401410	319598	390250	395188	424538	376274	460462	465676	387962	347686	444704	453364	506336	501898	426688	455680	378032	442202
		318570	423172	351896	374758	443374	309424	420552	351674	385954	341466	427274	356694	379154	342720	375326	235710	432048	422390	629590	509686	513662	415638	365898	485636
		415248	411426	430258	531964	487524	404506	367712	343724	220130	365424	385312	315400	306272	290546	377418	295178	494362	451356	488612	459698	400738	446582	20733.5	437988
		400936	406878	509324	289432	418456	383778	348438	356498	290770	392706	100044	401130	306468	307220	462628	397978	449038	466452	468462	451158	402554	422642	20036.5	479988
		441364	429952	225426	356972	355996	454088	434332	377140	393486	439856	15109.5	482918	295460	396472	515354	330478	394184	487666	516200	422530	426212	306830	14815.5	-202.5
		447698	429254	391282	354350	505500	481494	524704	482136	392338	515772	503482	221858	404260	342610	406208	321484	523226	22514.5	520182	458220	420996	378534	19869.5	-1944.5
		383192	402944	410206	501340	479124	418094	410476	395722	364616	388074	500950	513538	336084	355746	439236	397188	476582	368800	472592	395634	378590	381154	497928	710.5
		461792	409612	441280	463102	464886	431152	411732	388242	399272	397890	486408	388326	364614	350670	354826	407220	425738	486882	460758	452750	419628	435922	441308	558.5
		425766	384532	396890	326656	418568	420158	354072	326238	438238	449122	357894	380850	329146	364114	354880	324174	508626	14140.5	468210	447100	414048	398954	444936	361.5
		447810	399554	364168	473764	502820	448424	360276	349064	514572	517000	369998	409890	385006	395998	358060	340490	697906	414012	460368	403472	343864	384782	470582	24.5
		453696	435030	419656	298604	488580	439410	403330	336194	421706	422614	374796	391534	326740	491906	398954	377782	438434	373458	391896	357502	378116	313076	390836	305.5
		485570	434416	404814	410366	432574	450042	450350	383500	439522	447922	437206	421170	441058	441280	485234	411362	459698	446470	396108	419404	414012	444210	404004	186.5
~End
Original Filename: Ac_W0000337; Date Last Saved: 8/21/2017 11:51:21 PM
##BLOCKS= 1
Plate:	Plate33	1.3	PlateFormat	Endpoint	Luminescence	Raw	FALSE	1						1	0	1	24	384						0
	Temperature(¡C)	1	2	3	4	5	6	7	8	9	10	11	12	13	14	15	16	17	18	19	20	21	22	23	24
	25.5	725836	754590	725524	635636	680703	588384	604945	516209	663912	699563	642122	683413	599921	575706	771713	598271	476825	550138	687872	780922	769265	861448	742907	817294
		760180	553061	607651	370241	475848	485533	631731	554876	405363	460862	441021	589390	671701	614721	582269	651173	547589	591428	510292	9310.62	484668	459522	512435	548399
		600393	486890	662766	383547	325310	364066	534965	382375	416774	486693	537259	443309	628810	655193	681290	673802	609079	470908	460834	478862	476881	443588	472332	521234
		632624	451429	680703	515149	425702	444453	469708	360562	446797	628359	676978	658408	580314	474871	698501	640322	601454	575930	549906	492360	423302	405837	359837	621340
		556663	421098	389875	384719	387201	393645	483440	359781	444690	642653	521881	373984	483958	445792	382292	405223	447040	444118	451234	392637	516354	333978	371775	481598
		615776	424453	397607	372389	423414	368874	603689	371050	549655	639412	459355	481291	474397	510546	468960	450732	693416	467727	485645	387508	411584	434993	332147	465885
		580761	365081	511101	490808	430696	411975	501527	485394	528772	495470	533337	438984	638379	611760	657794	630446	346477	391330	511352	418699	502425	672971	21532.6	534607
		537362	346317	660587	568726	474397	442611	414477	478807	624776	457457	508728	499042	668242	607200	336939	505127	391386	426344	576460	581332	700827	580035	21059.6	485988
		587826	497237	549655	431254	593856	471969	516014	378358	524110	484249	542563	473002	569228	368038	494241	389002	477858	413956	756777	710377	518159	651061	21129.6	-860.375
		641787	542452	508403	313514	595534	593830	478658	538962	510207	426427	605364	495442	573473	526449	428855	366573	608269	575427	455699	612542	650977	608800	22200.6	-1686.38
		657626	435356	558785	526427	655642	668466	458023	500689	587184	452908	605588	536826	417210	465662	511185	447411	499852	449225	638435	628574	544525	605308	642862	-129.375
		623910	379781	514953	654078	530002	569228	503034	477048	454164	419033	505406	383240	489428	135063	484612	375820	494465	490920	444296	490837	592182	712767	650198	833.625
		697384	594956	475458	431227	468732	581096	558338	552810	494213	480593	365834	382738	518052	448411	364802	397412	408794	418057	579951	392920	448834	510040	698278	1248.62
		697831	497688	454527	421128	420819	481737	727676	725468	481514	464676	617751	569312	445011	417917	403047	384495	470546	371887	404972	639440	517856	624999	554481	346.625
		654190	466564	435384	581850	595422	532541	606007	740699	393736	389851	128675	615391	638127	443420	558059	491506	598689	479030	518554	512553	631647	718677	541447	151.625
		718666	640446	586438	621759	659833	636619	748273	681848	559455	424670	853003	737932	749811	652681	546835	635446	600337	351916	601985	545551	595171	583330	578722	95.625
~End
Original Filename: Ac_W0000339; Date Last Saved: 8/22/2017 1:03:49 AM
##BLOCKS= 1
Plate:	Plate34	1.3	PlateFormat	Endpoint	Luminescence	Raw	FALSE	1						1	0	1	24	384						0
	Temperature(¡C)	1	2	3	4	5	6	7	8	9	10	11	12	13	14	15	16	17	18	19	20	21	22	23	24
	25.5	890710	149932	872084	824196	701888	846256	462598	735004	819706	768210	1.0204e+06	922266	708706	597662	742382	672188	675624	658134	840230	855694	973916	817860	1.00285e+06	740790
		876594	985362	537822	528096	533076	688198	895410	766448	609392	723854	604030	623860	576662	515712	793060	752132	511122	527744	558596	635816	560188	670986	629642	906348
		675484	545194	453158	561276	473146	652862	585906	784842	519592	765994	355352	592886	810562	644278	591434	572584	548990	502454	536594	923496	686996	713570	426990	880222
		668780	664952	461034	630732	530718	521100	666208	829912	536846	505300	401552	332984	751736	754374	693162	751466	564152	556082	682358	704340	742466	821970	362894	609196
		613972	421382	479818	581520	452356	528442	704822	868882	593162	771200	655398	698256	681054	671938	719298	505830	636570	772856	780564	673520	605090	370832	290302	712088
		699456	452076	330502	632100	464858	356414	550834	833658	430256	707586	643944	744534	722708	773240	519510	237630	641876	722736	778720	739936	558808	483836	542848	742130
		637658	451574	641876	742718	545362	688022	734362	659280	584424	794068	542904	745904	575768	691690	788104	723966	573060	684760	607946	604952	637268	599980	28664.5	904920
		679616	571664	670810	1.01058e+06	448616	684564	200060	853206	619464	807432	573812	695646	622380	788140	662550	910684	501560	800722	557674	836874	608442	931246	24290.5	653302
		716950	452132	747916	800528	704056	892362	600260	783920	594450	574484	637512	760326	717012	614716	621486	578254	507450	562644	534612	766304	568704	511554	24599.5	-1195.5
		659868	504608	742306	785010	671768	683614	523416	743194	680654	425010	575406	638246	703324	607438	589468	704906	605818	674762	782382	674534	620760	647910	30001.5	-2416.5
		891662	640088	581046	519118	489892	602274	471946	478586	739364	459722	583364	953460	821104	940478	581738	724328	458830	554746	735702	844340	493130	918348	678754	44.5
		889340	699876	579762	828848	733998	444430	464216	643078	569290	564082	495028	614726	589954	663024	472552	697278	656374	453332	617156	492014	771704	466420	801728	977.5
		787312	748252	543466	759012	570156	860168	598444	696384	453778	679760	675834	535534	435194	781186	510726	707030	538298	493752	983374	796696	529364	666070	760886	1325.5
		881816	650312	630676	778104	472700	559210	644894	680960	514428	601292	506180	478644	529336	635704	490674	589842	580404	566676	760048	1.05744e+06	426404	705836	782102	26.5
		769774	434720	481184	663108	550778	374960	469406	713654	446984	434412	704040	800134	548544	821440	492740	528498	527270	603108	543826	581744	417922	603416	780084	302.5
		843726	743082	771396	793172	846650	722484	905004	952734	560132	633776	921034	927608	929148	975566	612186	854884	799044	699654	759964	659098	722092	760718	909060	935.5
~End
Original Filename: Ac_W0000341; Date Last Saved: 8/22/2017 12:50:55 AM

## Sheet: Fig 1C Balamuthia
Fig 1C Balamuthia mandrillaris HTS raw data
For all plates wells A,B, O & P in Column 23 and wells A-H column 24 are negative controls (0.5% DMSO), Positive controls C-F column 23 (Posaconazole 1 µM), G-J column 23 (Azithromycin 1 µM) and K-N column 23 (DB2385A 1 µM). Wells I-P Column 24 were media alone and used as blanks. all wells in Columns 1-22 contained unique drugs (352 per plate). 34x plates screened.
##BLOCKS= 1
Plate:	Plate01	1.3	PlateFormat	Endpoint	Luminescence	Raw	FALSE	1						1	0	1	24	384						0
	Temperature(¡C)	1	2	3	4	5	6	7	8	9	10	11	12	13	14	15	16	17	18	19	20	21	22	23	24
	23.5	298547	314553	297321	301860	292553	285081	288763	291439	289848	310119	283910	285276	317369	304654	301615	292915	282237	277104	271754	309060	283659	274626	262359	284077
		330113	263109	264376	305964	264952	273894	256182	290685	230387	256589	281651	258913	312712	261356	295174	421132	256867	287339	265035	356218	279003	259070	260547	289151
		303817	290601	202767	264088	250233	294086	242892	253535	255055	234233	245397	284495	312210	261729	256491	269895	286168	254637	243682	242846	244694	244741	202349	299384
		324257	306745	249030	266374	317620	299579	292692	320771	253084	240588	238024	255724	260324	298536	256672	270444	260321	243543	429490	255083	253788	245132	202516	282822
		318680	289486	249201	268687	247222	254832	234417	235376	262331	238525	262359	267684	241870	245550	245745	259617	263725	228073	236992	243933	263024	238749	196692	294281
		319349	265119	346225	265231	247668	289737	243877	226540	240226	223669	259321	270750	247445	241620	310985	253996	236797	269440	246999	249731	243180	248755	209790	292650
		318457	270137	250567	264686	248839	252965	289653	292960	258456	239836	222750	265008	251320	250888	354014	234304	259655	245299	318736	270388	238609	220678	204603	283017
		309896	262722	248923	258596	263195	390165	240616	228909	244243	240421	217497	254267	257481	257815	242441	238581	302310	255752	231855	244017	243766	248282	230052	286933
		293863	255892	302395	262833	241089	248114	262610	249030	253494	252435	289847	272486	248588	257561	271113	257871	218011	226337	255027	218987	345870	225509	249369	856.75
		292190	247529	247947	249146	242484	313772	248421	242300	250149	281595	254070	285833	255703	212828	324133	264283	231630	232024	242428	228463	242244	232811	230387	-208.25
		308000	269301	236463	240309	225899	246467	39500.8	275099	246721	236769	256839	260937	247111	234614	254554	236045	254135	249397	413766	221664	223112	205749	258209	-294.25
		294951	240588	259822	247250	309143	228993	246079	242316	268548	470886	254303	266123	243877	236491	240114	322361	248951	249424	222582	248142	232254	208898	261300	88.75
		284411	249870	244379	237411	235989	224087	223725	234930	229745	221300	313521	261328	251451	239306	218987	231334	263335	237824	228993	236500	226674	353986	246693	-340.25
		280703	235884	250456	237773	227432	226568	222359	256867	234846	222192	333767	270655	253717	390723	302113	252128	254554	233703	221832	221718	315745	226122	266150	49.75
		310091	243764	266708	224422	272339	230637	255872	239306	227463	241647	238190	249675	234623	224647	302507	233062	238700	211219	212019	251487	228476	209276	241452	-90.25
		288064	257536	248973	247836	254916	257481	275016	285833	249898	249508	277497	403472	265361	235209	252825	258345	259627	260686	248142	248616	247473	254303	264143	-62.25
~End
Original Filename: Bm_W1004460; Date Last Saved: 1/13/2019 5:35:37 PM
##BLOCKS= 1
Plate:	Plate02	1.3	PlateFormat	Endpoint	Luminescence	Raw	FALSE	1						1	0	1	24	384						0
	Temperature(¡C)	1	2	3	4	5	6	7	8	9	10	11	12	13	14	15	16	17	18	19	20	21	22	23	24
	24	276990	240811	262415	250407	303097	249229	260881	265585	279811	264394	250407	263223	296317	265314	347209	256226	278194	264059	254944	271808	260826	270471	284819	280870
		268130	318317	237076	245271	234372	242129	259660	249536	273092	237968	253843	252379	272144	260686	285443	314580	259404	255250	323978	226763	240159	234177	253251	288259
		278473	332316	246972	248142	231696	249112	246442	238131	268882	228435	235822	337433	231027	233285	247724	246246	246832	271196	223641	243069	232951	236490	178105	260235
		332762	251682	232700	234133	237689	260045	237456	245076	243961	237048	239501	236329	233146	277804	241003	235400	234930	232087	224366	223307	233870	238274	183928	263836
		271670	260714	242428	193598	7878.12	223084	233090	251626	252153	231445	221133	233369	235822	221551	237996	213998	209650	180478	225174	216032	237020	240309	178452	267321
		279030	256477	259850	235877	224338	228379	233201	230501	218318	206262	226066	235153	221328	219488	215726	208954	266373	241814	208340	208508	227906	230219	168519	270963
		286818	259153	228519	226307	221439	217816	213750	222415	229578	202096	226673	210013	240867	220352	236379	202934	199701	282989	219461	259840	212103	224756	223725	270890
		283909	242327	219321	258207	218536	204606	205024	211963	213496	220269	201178	224171	197778	209985	203073	198240	201758	208786	210375	216228	235541	231445	216706	280424
		314589	195911	269468	231529	210738	207979	216729	195075	233880	204010	218429	226094	204383	225341	194918	204383	250762	198531	207783	221272	224533	224923	240553	736.125
		316783	227348	228825	273216	250098	215890	216172	216813	212019	204717	226540	234846	281539	262582	219823	219606	275211	219851	215782	225118	272479	228249	233843	-367.875
		394349	234010	223864	222112	232282	257676	235794	286558	211678	243236	289039	172365	244462	218114	222861	218123	208535	201094	214054	231696	235877	224756	238943	50.125
		268854	238051	215475	230275	229216	236072	218569	182786	252323	314859	236100	221633	260798	215837	215355	222025	233508	280118	308697	234985	240811	240811	236769	-460.875
		277274	226261	243459	287032	247986	234038	359146	334073	220297	230470	306020	232728	248943	248560	245267	242818	239194	245410	267349	219656	277804	260184	238692	-33.875
		270081	249508	229801	345480	280452	330001	276688	276911	245410	223781	316978	272005	271810	225341	266568	249006	280313	220169	226373	238804	279002	240327	239529	50.125
		273845	267154	227125	234443	233373	226958	236936	232254	351615	278974	280592	238860	284021	225230	264533	227850	233880	235431	235175	250149	239736	289095	244212	-106.875
		268492	247417	250679	250679	237299	239111	249506	264310	239807	250149	257425	307079	248086	240867	242233	231656	238414	235963	144893	244354	247113	239055	266178	133.125
~End
Original Filename: Bm_W1004462; Date Last Saved: 1/13/2019 6:00:53 PM
##BLOCKS= 1
Plate:	Plate03	1.3	PlateFormat	Endpoint	Luminescence	Raw	FALSE	1						1	0	1	24	384						0
	Temperature(¡C)	1	2	3	4	5	6	7	8	9	10	11	12	13	14	15	16	17	18	19	20	21	22	23	24
	22.5	229323	242730	238522	237378	232249	220109	226089	219096	242423	244430	248054	204211	252402	241587	261156	242256	245489	229682	227260	214495	239162	211495	223971	245517
		238186	212377	214384	216000	202149	204016	229119	236326	246242	227427	189218	185682	242646	207920	218926	231005	216613	211290	235204	210036	222550	214704	218983	238744
		245657	211652	220877	202428	209367	94366.4	214244	207723	223581	215108	205187	166620	222108	217617	207500	225086	217421	215025	203542	202803	206636	214467	170354	242089
		229546	227762	206385	194151	209327	220447	201952	213409	236889	215861	215582	155035	217294	207974	207610	209757	212739	216534	205688	208169	199306	216390	159459	220307
		238493	223971	211439	217087	201062	180859	204823	200226	196966	209506	201369	154389	204824	209701	201341	194318	221964	193148	192172	186655	201502	214535	165338	239986
		14855.4	232082	219400	223971	203654	196074	206775	220181	196938	195703	207444	104189	208224	209701	209701	190519	201982	189386	189636	90987.4	204072	211179	166453	235397
		251587	203069	199669	189510	200713	196046	184838	201062	195618	210565	205911	123939	212015	196938	193454	187546	193649	184398	187769	184704	191169	207110	186794	230048
		249587	213966	202405	198303	187362	216780	193705	185902	198415	197188	207165	135026	164698	200338	196492	158634	193454	183924	206301	182614	191058	201954	195984	219456
		243984	224612	212516	192061	195562	186850	199306	195628	189469	180469	209674	128953	216446	195449	191726	197718	197617	184760	202316	191030	195934	213297	186822	563.375
		243566	212396	210956	194680	192925	198052	196715	183268	191977	197356	207444	121042	212903	194653	178364	197439	198052	180580	195196	196966	201118	201424	190889	73.375
		239385	229323	193231	190027	208877	201201	183673	192618	195098	193704	189636	103228	198936	192730	183590	187959	189510	189915	189609	200319	218313	197077	198610	-232.625
		229350	202656	206859	195823	194746	196801	178657	180503	205549	206301	190584	104022	202487	193064	198610	214579	199644	197244	198405	196659	196575	196046	218982	73.375
		241366	214411	200393	208782	173558	202149	200728	195421	197392	200588	195405	134775	209897	199192	191883	202567	197941	197335	195210	194680	197138	199165	208196	-307.625
		233364	209367	202511	209200	192367	202456	214607	220961	232187	201619	210538	127811	222550	222633	212705	216418	220053	199501	192061	212265	201220	204795	202678	45.375
		247413	212210	216140	215610	236319	208201	201759	207862	214690	222271	209355	170270	216780	202623	215025	209060	228654	211569	212488	208764	209299	216474	200122	-65.625
		235594	233922	220599	285884	217491	209116	226145	236542	227204	208280	183617	193566	251052	228821	229490	229657	226926	220097	222633	221379	231246	204406	212962	-149.625
~End
Original Filename: Bm_W1004464; Date Last Saved: 1/13/2019 4:50:37 PM
##BLOCKS= 1
Plate:	Plate04	1.3	PlateFormat	Endpoint	Luminescence	Raw	FALSE	1						1	0	1	24	384						0
	Temperature(¡C)	1	2	3	4	5	6	7	8	9	10	11	12	13	14	15	16	17	18	19	20	21	22	23	24
	23	281807	285989	286714	296640	276538	281640	276343	217554	285822	279354	274419	279493	290412	311836	277541	288331	240326	271018	281919	265108	285710	271037	289363	298439
		294075	276482	280580	269930	263184	266167	259588	270432	282420	270349	275032	280415	291593	261350	267533	258056	245594	261651	286825	241162	256716	259086	263853	298703
		309029	262208	283850	263853	256828	249329	247936	249078	275339	269233	263518	286463	287578	266475	249162	254958	249998	239434	251504	228842	261177	267812	170793	279437
		291091	276203	275729	260196	254001	262403	244507	244230	242193	250556	245873	243189	233664	225888	232716	262208	229260	236340	232270	241023	240828	257999	171406	294890
		325333	270711	259839	264335	244897	255490	238486	252846	231183	235896	245204	230431	239378	229843	232605	234528	240075	231100	234528	237023	264968	245399	194562	282588
		276817	271436	250863	239517	253762	232800	228070	231490	236591	234686	211673	227788	178985	197795	237260	214070	213931	219059	231476	261902	232152	241385	170709	281879
		299121	271938	278266	251866	256676	241640	238319	225525	228508	222766	231406	224773	232020	241190	217944	212276	223565	227393	219229	230960	233580	241385	219672	281213
		285153	248257	243754	250472	247462	244730	242569	227788	225219	250277	223128	225191	224132	226250	209918	226138	224020	243113	230378	232159	238849	255295	214739	278183
		314374	296305	260814	258807	236657	247384	227114	225395	227839	238068	253120	241105	240716	224856	221846	234835	240131	214049	223959	233441	233357	248075	215269	539.25
		291788	274530	255323	253204	234946	229595	231701	222682	232321	228591	238012	228006	232912	224383	228786	220665	249552	230347	234967	242528	259069	246962	214321	-33.75
		293489	245761	255323	245723	218920	226055	239557	234528	237483	229288	235755	232326	233776	243503	228229	239685	232856	232462	204901	226083	237092	244981	257413	-107.75
		282555	253706	250547	262097	225330	255434	250472	236730	244953	224353	246032	233776	230598	242333	249357	236368	249915	239936	216941	222404	240270	241330	250835	-16.75
		311585	250667	250249	248716	245920	258027	256103	243048	244625	226915	241998	239573	230849	240828	242249	250472	253762	239545	263068	234110	238152	239573	249469	-164.75
		263240	266709	256366	264996	255713	250166	244709	276538	270683	241049	244674	242389	247694	238207	254096	264132	243531	250193	231351	257070	251950	265358	244033	-306.75
		279828	253325	250277	257521	235141	253622	278211	247211	238375	241441	202421	248736	242221	255324	258779	240688	255211	243392	245956	246179	237092	257324	258055	219.25
		280134	266982	259588	252591	260703	267449	260619	284985	256577	252002	262599	263602	288443	259225	257664	266780	275684	185731	259351	262654	264160	255128	269178	-128.75
~End
Original Filename: Bm_W1004466; Date Last Saved: 1/13/2019 5:19:05 PM
##BLOCKS= 1
Plate:	Plate04	1.3	PlateFormat	Endpoint	Luminescence	Raw	FALSE	1						1	0	1	24	384						0
	Temperature(¡C)	1	2	3	4	5	6	7	8	9	10	11	12	13	14	15	16	17	18	19	20	21	22	23	24
	24	431540	378170	436122	429474	416110	432126	434934	419764	394544	400392	398114	369606	415552	425400	427604	427550	137536	3637.5	341938	405090	438292	418816	444208	443900
		441530	390972	385952	374404	414520	389410	375380	387766	375128	362968	370234	372646	425456	400012	394182	384334	389160	374460	373316	461398	396218	392352	396128	436254
		425848	397306	396496	371022	359760	371782	363720	326822	368120	366538	368880	363078	421940	382158	384892	386406	370712	368992	379230	396354	371670	384194	262692	399538
		415328	357470	368740	356062	342764	343130	310144	321496	335244	331340	328468	355380	360904	319154	358336	339092	349272	341714	352202	366006	360150	377666	281650	404074
		418704	335272	369382	357048	354990	324424	339918	343444	366566	324452	350640	308230	335076	333710	333320	349328	355018	335020	345368	337698	358448	361796	266512	401240
		404178	379368	342022	339846	337978	309394	306076	297096	300034	299244	294598	294908	305752	296372	288732	303342	320798	306342	324034	341666	350568	370888	262302	416138
		412064	383358	392508	339580	327352	294002	295564	265006	304542	292852	291134	283380	310508	296146	313604	290600	286920	325706	314776	347962	350472	361908	342708	400346
		392550	368128	343500	336500	311652	327384	306410	277162	290656	322862	288118	286502	265704	267738	270526	286222	303426	306270	296428	338982	342524	369048	320520	420266
		419094	368908	353864	347432	364992	305948	289484	293922	302812	296038	294754	271084	305864	286920	296930	283268	307190	313158	332064	333570	369076	358838	321134	534.5
		419792	361210	347070	328550	320296	301224	298352	299912	293082	269702	268154	293274	302702	286724	294782	302784	277664	304988	329806	328356	337002	352814	326962	-113.5
		409944	359034	371642	344364	326124	333654	307750	311074	318904	306968	302952	346066	321272	289596	302868	306060	328998	309554	324618	321496	354568	363274	400430	-74.5
		383636	369718	353484	353734	318708	319862	315130	309756	319412	306940	311094	320770	317870	323476	275042	332288	332594	356524	319412	312126	331552	373136	378810	66.5
		404838	360428	348966	343440	342244	316002	358794	337978	339650	336510	340542	330028	353328	335244	332484	340962	365584	350164	344308	369884	360262	375044	388322	187.5
		400636	377164	360930	345368	340320	350918	347208	341100	337168	333990	344258	347544	336638	336638	339046	333794	352842	351644	341882	350806	374628	372368	382492	-170.5
		425344	397362	364194	368908	328820	368768	344624	347878	350054	353150	359982	343500	363330	373984	361922	382018	361740	354878	369726	350878	340348	388714	374544	-102.5
		429558	410084	388096	374264	375464	369782	377192	387928	373734	372116	392702	348100	377918	378364	366118	421326	408354	374570	399340	380234	397424	377360	394014	-327.5
~End
Original Filename: Bm_W1004486; Date Last Saved: 1/13/2019 6:07:22 PM
##BLOCKS= 1
Plate:	Plate05	1.3	PlateFormat	Endpoint	Luminescence	Raw	FALSE	1						1	0	1	24	384						0
	Temperature(¡C)	1	2	3	4	5	6	7	8	9	10	11	12	13	14	15	16	17	18	19	20	21	22	23	24
	24	378868	375447	355048	372871	348549	356107	342134	357139	356682	338509	341828	336250	351752	356637	364064	361825	272351	356147	341604	346959	373708	369886	364008	370741
		373953	332286	335413	330867	336181	343278	319852	332990	330338	332652	328553	315056	352147	317984	325903	342737	337226	327298	330338	324621	336540	330784	336808	366623
		384057	318263	332624	331537	304209	292290	312156	340033	324732	300472	317008	309367	411882	326517	314596	299915	312295	301696	332373	319127	309674	331356	228994	359733
		384181	337142	340098	315251	309953	310817	319768	306006	298908	299441	307806	324147	317705	290351	294784	252074	302954	288845	313271	327549	310204	329501	236055	357558
		348744	328134	320427	318514	292665	282628	290128	267657	292386	283390	262193	281513	293195	280489	272062	261022	291076	281373	271476	290741	308140	327772	213887	351921
		368715	411592	326821	315000	300668	283018	265984	262778	264981	279447	275630	267338	260552	261886	229105	263030	258401	241565	269469	279701	289236	303902	213804	354490
		348884	329836	312853	304569	257203	268382	243098	254555	255793	260325	249593	270305	278920	248617	251711	249481	260890	250978	252865	272731	290036	310650	295453	352119
		356414	334465	313968	292515	287340	273149	256896	264055	245606	254499	255363	239976	248561	236296	250262	236436	255230	250122	265315	287173	291689	318569	298688	342371
		353876	344979	290630	302424	278836	267366	251795	243683	223921	256617	243517	241704	274236	196637	245857	240840	243321	248310	261412	278139	306941	320856	289642	686.375
		345202	326322	304906	309200	277108	264776	274571	262354	264033	316868	251516	256617	268521	258374	260409	247725	260102	254415	272145	287730	310371	319099	292937	-396.625
		344477	331118	306802	289682	304682	262805	273957	263308	257398	253774	259823	263865	279979	268967	255781	259848	274069	255056	260918	291940	280119	299190	323979	-185.625
		353302	357223	327326	310287	284050	297134	284404	284831	284496	264841	268186	270222	294617	281708	266848	276132	282907	302592	270971	313132	264635	294261	328117	-128.625
		342146	316813	323561	329216	320912	301471	320549	312267	304014	285026	303121	366204	306913	272759	262667	303093	293028	297712	293502	331397	304376	313383	324342	245.375
		397531	334986	316338	327186	301225	309869	309555	313104	308810	302964	301030	318934	400655	251377	296178	321888	328107	312435	327920	321665	321804	328004	326210	-228.625
		373390	324370	323896	325751	328748	329445	317789	309869	315697	304906	297489	326322	320047	328023	317119	329836	318709	77596.4	313522	299636	308475	357307	341298	-116.625
		349386	368017	324621	328330	328581	331369	349699	360626	315864	324453	355522	340628	343138	351701	337561	338704	331035	321191	335300	325206	318514	339485	350892	124.375
~End
Original Filename: Bm_W1004488; Date Last Saved: 1/13/2019 6:10:34 PM
##BLOCKS= 1
Plate:	Plate06	1.3	PlateFormat	Endpoint	Luminescence	Raw	FALSE	1						1	0	1	24	384						0
	Temperature(¡C)	1	2	3	4	5	6	7	8	9	10	11	12	13	14	15	16	17	18	19	20	21	22	23	24
	23.5	259161	252358	233656	240903	240262	234185	239314	234659	254199	250129	253921	240345	255983	259792	248764	265796	248903	235077	242074	240363	226883	240345	257294	264765
		272654	235997	226771	215278	225294	224179	238534	242715	207030	214703	214647	216988	228137	211844	226911	225712	235105	223217	236956	199092	230980	217490	231454	249488
		275303	182265	226660	219803	208377	233662	21828.8	201878	239063	212396	220110	210662	225238	212752	219190	226994	186509	219357	250129	200837	219302	231454	144546	258834
		274772	221641	224569	206326	219636	230450	206900	203026	204782	211972	211526	215447	217981	209324	220194	217277	220361	198149	189092	205506	216905	195808	154179	252025
		258994	208265	210411	218661	208128	194247	212919	210272	207987	201372	225441	222925	218605	230032	208265	228360	187838	220417	203026	212808	210690	205227	144433	257321
		263204	224374	208627	200434	193244	200350	207903	215010	202580	211610	213254	232820	220277	220835	232736	206231	196421	196393	197759	105484	206036	207986	151170	236778
		263480	212418	203409	206844	198641	199289	209451	198232	211191	180317	206805	190374	206398	211721	201019	208488	199905	196644	195167	204057	207845	205283	189803	237935
		275777	223204	205144	201326	194024	168411	194916	202970	190876	207178	203054	203416	192730	185665	192241	210829	195404	196142	196059	207903	217953	190903	204586	243517
		278230	233712	215511	215902	190987	187309	169447	193802	189231	178865	224512	200546	199798	231410	192492	198177	195911	211637	213951	210495	208522	221838	192336	614.75
		266856	97906.8	220918	204921	186528	205651	191435	201131	201772	181986	203793	214369	201428	212055	208042	182516	197508	210355	207429	188563	198022	202496	216095	204.75
		259412	223399	216905	200350	198585	200105	187086	188311	199960	192854	203370	201062	189971	209338	202970	203890	205339	194582	215428	196783	207206	199514	208767	-148.25
		239955	212998	207452	197352	185887	205003	189296	197731	223133	199988	200462	211253	242475	212557	210550	200386	207847	193715	198790	202948	204018	203695	205059	-25.25
		236610	197313	202160	202468	208404	199487	217908	45767.8	217100	217490	213755	207791	207171	221448	196952	226370	217518	194972	209423	206326	195362	209436	206314	-421.25
		242102	217156	222879	196644	197285	205172	218800	233210	218884	208098	205924	234436	222117	232255	219441	217267	217379	202273	195892	202050	200246	187309	233600	141.75
		262590	221782	209937	205229	232374	211860	208042	209491	197480	214068	220389	224625	224963	210383	244917	207818	226596	213978	208209	207736	221169	206844	211888	-140.25
		252330	230367	239955	222897	218438	238111	224096	227663	224482	220667	250464	226242	257656	238227	229642	239008	230931	216626	227970	226130	216542	215902	235635	-226.25
~End
Original Filename: Bm_W1004492; Date Last Saved: 1/13/2019 5:28:54 PM
##BLOCKS= 1
Plate:	Plate07	1.3	PlateFormat	Endpoint	Luminescence	Raw	FALSE	1						1	0	1	24	384						0
	Temperature(¡C)	1	2	3	4	5	6	7	8	9	10	11	12	13	14	15	16	17	18	19	20	21	22	23	24
	22	297468	279150	287152	277004	268018	287196	267497	306320	273650	299811	291474	277840	318493	299141	284448	322375	275331	286009	281085	276976	276809	282380	288463	284726
		295712	251356	270665	265934	271139	267849	277478	280212	300489	278147	186640	225294	303770	283667	289928	279457	286379	265629	259796	300368	259691	263738	284577	300034
		274104	248680	255175	257015	255789	260331	241795	260862	259552	254755	246339	181011	281325	281966	272933	267173	252925	259190	264347	279959	260165	269504	204642	256402
		261364	273435	256820	248401	263710	251968	253475	271958	277338	269198	254283	221141	252471	260472	239677	256485	249210	253698	232290	253698	236304	259942	201688	258158
		299225	287264	253921	239565	217128	225796	236917	224347	237753	249851	225474	142812	241182	264403	234046	250785	231538	223081	218856	249266	252834	259458	197536	268473
		298249	272348	267581	229196	225239	216348	239326	233656	239537	222451	231175	152767	244366	215620	218518	247732	221420	223901	238509	237307	235750	233433	201939	260834
		284746	280823	235468	229726	218299	217253	227444	220556	268610	239286	233990	140332	239593	247036	201103	228165	215846	225880	196644	217072	227608	239565	230897	265267
		298026	257322	235133	217490	230935	212752	218048	226688	252193	220688	208210	148189	221810	227858	210662	221643	202887	212580	234492	217546	221197	239454	242743	281743
		275192	298082	247398	233349	221337	222405	208385	227078	216152	242631	226262	142227	222284	230907	221222	207457	242185	234492	215958	224402	229274	244638	241628	877.375
		274551	267692	233990	233210	235747	212119	229085	216069	209202	232485	244137	145681	239314	221532	220946	231442	222187	219107	222414	236482	246840	254052	255037	-83.625
		271093	256151	244555	231677	214945	226853	208349	234771	219441	220772	210468	136850	244638	249516	244025	238840	236750	214787	206733	227245	226855	247091	246562	-98.625
		277701	261204	235496	235663	246306	235050	205813	222574	237168	223120	221253	151588	224876	227106	231900	223092	233015	223841	211498	223524	231696	240931	242197	269.375
		263957	238422	229387	245725	244304	237893	250241	269421	228611	242631	234483	172234	270271	244002	220941	261894	241879	247012	224096	239370	227719	237196	247040	-136.625
		267218	260026	243183	249851	233795	243272	250213	258158	263455	238422	254088	209687	265406	253809	250966	265090	257015	263232	243690	251010	244666	240318	239063	-303.625
		268027	239147	261364	243802	243886	265127	246032	262061	269978	274974	223984	234241	250353	250241	258698	257684	254785	252917	233043	246116	236806	243858	224765	-303.625
		267971	234213	259608	253363	252694	257461	257517	264207	255769	278593	255315	221755	278509	258325	267692	260639	262893	255600	256039	244945	259357	259691	262981	-220.625
~End
Original Filename: Bm_W1004494; Date Last Saved: 1/13/2019 4:43:50 PM
##BLOCKS= 1
Plate:	Plate08	1.3	PlateFormat	Endpoint	Luminescence	Raw	FALSE	1						1	0	1	24	384						0
	Temperature(¡C)	1	2	3	4	5	6	7	8	9	10	11	12	13	14	15	16	17	18	19	20	21	22	23	24
	24	259630	245636	230612	235156	245145	227881	241845	257093	237692	226849	239430	244242	261749	257112	236389	244688	228410	228020	236783	237497	236939	223860	238250	253274
		259674	272543	229829	232006	229712	235964	225874	226097	228578	230083	231839	223310	246891	218544	231671	216541	223226	220913	219185	220551	231978	226515	226253	247058
		260410	219352	240302	237553	214391	207201	217903	234615	242403	176400	220774	230975	265401	230529	214001	228661	224425	221777	207507	214029	232109	91108.9	151136	231405
		246333	224313	234124	231030	226619	225679	197948	220244	207507	220606	222002	222975	220244	204219	198868	236410	220244	219241	203494	251713	199593	234291	150161	218572
		260132	233344	208678	222780	218004	215367	202831	219694	205843	209235	220257	216537	215088	220551	204351	199791	219436	207424	285836	213388	278894	225317	163451	244326
		277946	242096	208901	215171	55012.9	215189	192096	208594	201906	206337	212552	205339	205752	195970	293838	197503	193239	205612	202658	212830	213917	225818	155817	239671
		244835	225099	230054	217301	213666	195162	192849	189811	206727	189978	187136	195998	207424	210211	196973	193295	190870	192709	192459	201989	197586	217206	191762	243211
		244498	213973	217554	208827	200540	209793	197370	189588	247030	198896	189867	197698	180727	190313	191348	192960	224592	192542	191121	132944	198729	220523	197140	245107
		249817	226929	230807	209625	234821	193072	193796	195942	156614	201114	194949	200317	192152	206755	188194	263728	217652	183569	196611	204386	210263	214447	197837	625.875
		247560	225874	210043	211381	191623	189087	186941	225177	189059	198673	189811	197614	201961	204497	190898	196750	202073	176464	201086	193350	208650	211727	211325	24.875
		247141	216453	203816	206560	209570	196639	185046	196778	193601	202770	201265	208427	10853.9	206434	210572	198299	193517	191650	195914	216788	232480	213499	220690	-59.125
		254417	221247	241706	210966	203466	200973	229266	192737	210489	193514	186356	236967	178624	199425	211298	200100	221833	198924	192319	250013	206922	210684	220996	-246.125
		257177	219750	209375	217345	232644	214642	213081	220523	216565	209375	208204	217710	224620	209235	219129	232842	221665	223616	204832	220801	257534	216008	219129	-31.125
		238779	220411	220885	229274	218432	214949	216794	209932	307556	215471	208594	222223	189087	230250	263839	236772	304071	279274	205361	209458	229191	222000	221219	-95.125
		255030	232452	215868	233650	215785	225400	208789	219937	223115	219268	204914	226181	216091	213753	231365	215339	212008	268885	220467	207089	221638	207424	228382	-114.125
		254082	236661	236727	228717	229999	228104	225902	256842	228204	236298	239002	237274	249148	228111	239086	234333	232006	223691	229191	226292	223393	224062	247615	-105.125
~End
Original Filename: Bm_W1004496; Date Last Saved: 1/13/2019 6:04:02 PM
##BLOCKS= 1
Plate:	Plate09	1.3	PlateFormat	Endpoint	Luminescence	Raw	FALSE	1						1	0	1	24	384						0
	Temperature(¡C)	1	2	3	4	5	6	7	8	9	10	11	12	13	14	15	16	17	18	19	20	21	22	23	24
	23	197364	209097	191930	195089	190035	195776	192014	208010	198785	192264	199454	193006	211048	202910	192499	214085	198089	200550	205589	165431	189115	200680	206198	201071
		187388	179167	191707	190444	181007	185716	178276	190119	181118	200437	184183	206003	208261	183661	198033	201739	187179	186166	167660	190732	186552	176269	183013	191819
		216900	172675	188948	180003	185298	204275	178777	177496	189561	186970	194131	194772	205418	194884	182760	205028	186886	180616	187742	195781	208121	185326	148602	198618
		191707	186278	178136	181954	188502	188865	187038	199424	184490	187388	188948	191066	225290	185214	191317	195999	190620	201405	186245	183765	177914	180902	143253	200987
		197531	179948	143364	190927	184899	177746	189143	191233	189951	176743	196835	230560	180672	187639	178454	151918	188837	194550	185827	189589	190063	186914	142194	205223
		195608	201628	178972	187666	177691	177609	169499	177300	182149	192264	162728	181118	182762	185716	189868	173650	200680	193240	175712	196046	177579	166717	156821	188697
		203189	188057	174012	180059	169721	183152	170697	187038	195999	184211	198312	188140	188277	173706	185772	179864	166294	185033	178081	182372	188893	175921	160638	178594
		214977	191092	149800	170056	178694	202269	192471	185159	206589	177133	189283	175836	178443	165096	186106	171003	174096	195413	168356	176437	181759	173316	170151	195274
		204916	189255	172290	177356	167353	185939	189060	182818	169833	167955	199120	178359	187855	188140	167130	180987	194020	200719	186830	182344	186363	163954	182734	710.25
		203300	184378	172090	176855	169387	173483	188502	180818	170947	174737	202492	185939	193658	175053	180115	178248	204331	180756	170601	179167	172759	175879	195163	82.25
		187527	172452	164650	142835	174372	194382	168997	176994	188725	186190	129964	185576	176632	172205	190444	182647	183654	186942	183487	179780	176771	178638	175442	35.25
		192739	184991	159942	161140	172452	185604	167548	175991	184768	169248	182539	189093	173678	184590	176910	180705	185181	178136	172647	168940	151555	168050	172285	-400.75
		192404	162589	166796	180171	156682	177161	185465	178527	178304	76254.2	175016	181341	186552	178833	186588	185604	191763	173650	182233	192097	172090	83146.2	170545	-105.75
		206700	174375	163619	168189	177050	166879	187443	190537	197030	175322	162031	182456	188809	186830	182874	189896	197559	185883	176409	175434	180171	171895	197448	-12.75
		187193	178638	161920	168189	166438	174399	168161	178003	178638	180700	177050	181662	183210	185354	181592	190815	191345	180282	179140	172898	171305	177046	176492	-371.75
		211521	179613	184308	172008	182678	194215	195386	193203	216342	199566	201851	205780	229052	203216	189394	216173	213361	189088	185687	180700	181536	192330	198172	63.25
~End
Original Filename: Bm_W1004498; Date Last Saved: 1/13/2019 5:12:49 PM
##BLOCKS= 1
Plate:	Plate10	1.3	PlateFormat	Endpoint	Luminescence	Raw	FALSE	1						1	0	1	24	384						0
	Temperature(¡C)	1	2	3	4	5	6	7	8	9	10	11	12	13	14	15	16	17	18	19	20	21	22	23	24
	22.5	261899	254391	283216	187026	253973	247341	261081	265841	249178	259409	255450	290257	282715	248862	258907	271361	243993	248370	281628	241232	268573	257225	251213	263144
		285420	240119	224395	230586	241122	236551	244356	252412	256816	245990	240732	248147	266434	227743	239812	237248	245499	228830	247227	238669	247004	262029	240612	231255
		270826	229081	229248	230280	233652	271591	228365	247450	262434	256705	231645	251687	247952	236969	249178	242795	233234	244216	239617	226991	225183	228942	184853	252244
		254859	236051	230976	244662	266434	257039	228412	247820	240063	248760	230196	242014	237861	246581	253694	238697	275717	261276	246391	222225	226433	222734	189284	244049
		266095	226489	238303	252217	228168	225972	264204	241262	240871	239852	242209	248665	237121	255562	169870	222650	224928	252272	258795	245415	248732	231617	175825	239450
		294007	256928	225318	242893	235269	240119	235520	230865	250432	225207	229193	233541	272623	250551	241763	220023	238474	226099	226461	224259	241708	244551	177970	264761
		283691	249234	246446	226099	204661	247924	251910	246502	241345	272234	248844	237387	237036	225803	241262	233123	224259	232109	232314	256971	226851	234293	219384	255227
		281301	249067	226507	225747	231800	246469	243742	238223	252269	238697	225521	231180	243018	233931	231088	236579	218824	224029	259186	247310	228106	224092	210686	251297
		258935	249513	232203	224900	245370	221026	223005	212972	243324	240246	267855	241034	220970	248202	230307	248890	231208	232008	250265	210519	217124	231617	197198	249.375
		266713	226169	242850	224259	234851	216344	235150	223758	247199	221611	251771	266601	245582	218044	249115	192810	252438	227715	193436	225067	221138	231506	206757	358.375
		264630	240509	228579	216149	239868	228815	212599	229304	236830	246809	229555	257457	250209	228886	245359	243352	239767	243846	255757	237136	217821	208512	222169	148.375
		264900	236164	229499	215898	232954	221639	230781	231004	236440	213416	236670	231617	245596	219521	246168	245025	258600	185745	264427	246356	231152	232314	233847	-166.625
		281990	241039	219947	231032	231562	223423	243938	262726	231757	201142	224287	244551	237164	219131	228942	234981	253930	243631	241429	227660	215424	222113	236276	-282.625
		253889	216315	205976	219468	202548	231394	234238	236328	230082	222085	221834	233550	244941	216963	223841	245370	232137	244103	208206	228719	233095	227381	216203	-238.625
		260468	205530	218128	215949	238725	213529	212553	226963	218061	228579	229378	225346	235603	227715	244976	227154	243854	231283	219326	213557	211411	163537	209042	-67.625
		253192	244328	240565	241373	242990	234656	261137	280206	247032	243448	249540	250600	262085	237722	243046	245053	255141	249624	238391	233680	180200	250974	243185	-0.625
~End
Original Filename: Bm_W1004500; Date Last Saved: 1/13/2019 4:57:03 PM
##BLOCKS= 1
Plate:	Plate11	1.3	PlateFormat	Endpoint	Luminescence	Raw	FALSE	1						1	0	1	24	384						0
	Temperature(¡C)	1	2	3	4	5	6	7	8	9	10	11	12	13	14	15	16	17	18	19	20	21	22	23	24
	23.5	238118	243665	234299	235550	225742	229561	230815	256488	244919	244362	233714	234578	250585	243442	249212	261059	238731	235498	243219	272880	217883	225826	223903	235721
		227777	213814	202304	226062	217110	220503	216155	244306	216907	226383	230007	238257	255596	222515	237337	206372	219834	208212	214204	216155	215569	210999	223345	222732
		235749	204728	219639	228362	193107	231150	218264	222487	237595	241073	200827	224711	244501	229784	210636	229449	215098	196674	213368	217297	212922	233748	166691	223262
		236864	206651	205286	204143	199071	200910	190460	232200	205765	223067	224852	230285	217465	231456	215737	207431	227080	226077	212746	192968	214622	209382	167221	233630
		226941	197176	203000	218663	195846	200810	215280	242223	250048	227275	221757	247456	207679	225893	223513	209772	212476	231150	217409	224655	210163	214761	171987	235331
		234968	238197	199155	202722	204357	224628	221199	200050	241825	208636	219277	214064	220601	224683	236250	205090	219248	220196	226049	204143	229505	208936	175580	229694
		242132	237014	212309	212866	202359	207738	225882	234227	215346	213365	226328	210692	226119	222677	215709	218747	218134	212380	193525	239233	218301	208017	207599	239121
		248710	221088	185946	205202	193888	215960	219051	210410	216963	213423	206261	243011	229003	202471	258639	217966	222481	199315	221785	214245	208630	185524	208184	226328
		271207	232822	213733	210636	206412	226774	218883	215932	224683	214789	232125	231524	227749	220419	210887	217966	218830	217576	212070	227220	218663	223318	216851	591.25
		243860	212392	203056	201824	214705	209076	214009	218329	235498	245365	224063	240069	148665	202499	227470	215068	227470	224962	205871	215167	215319	203400	218106	323.25
		234244	231791	207599	202722	206038	223986	209605	194533	223754	221060	212521	205954	210553	228174	230258	233242	209048	223206	206666	210386	191634	226105	205481	-282.75
		231411	202610	196672	185667	204695	201635	177781	194863	235972	197232	211507	205369	168252	220657	211873	230118	194668	263903	202330	194696	198318	218461	205954	-305.75
		237979	206568	197817	202722	210358	185221	229505	217855	222231	219722	192048	210859	214538	219471	207348	243414	204505	221952	208630	201997	191521	213228	216350	70.25
		231150	220057	216913	226439	177837	192506	189178	211445	208184	203809	228669	212476	226690	191937	190070	223764	189607	211751	194556	189373	204784	198987	203809	-70.75
		244557	197009	206205	197517	195950	206428	183675	207627	197399	203056	192076	214594	213897	204450	209522	208379	202638	200585	179896	191686	195337	200585	193330	-70.75
		236557	203613	221590	209002	195866	227749	221478	218635	233861	217632	233101	219471	239984	217645	215899	221422	231066	223596	200726	203028	206289	213957	224906	-254.75
~End
Original Filename: Bm_W1004502; Date Last Saved: 1/13/2019 5:45:04 PM
##BLOCKS= 1
Plate:	Plate12	1.3	PlateFormat	Endpoint	Luminescence	Raw	FALSE	1						1	0	1	24	384						0
	Temperature(¡C)	1	2	3	4	5	6	7	8	9	10	11	12	13	14	15	16	17	18	19	20	21	22	23	24
	24	316663	294524	272164	276819	288083	289711	289170	318978	286605	294584	311059	287748	290090	300686	305314	276401	274366	276194	281037	30303.9	287609	287470	283371	289148
		307238	262574	285853	283371	266309	270407	272758	328264	279022	193172	265971	280332	307712	264274	290453	269208	278659	253346	285908	244315	255744	271383	267564	271406
		290063	295081	283706	271188	260065	263800	249137	292210	262016	261821	255688	271076	282256	295964	259479	282248	298511	274338	260594	257974	284932	283789	179542	296949
		290732	284263	255722	242754	276568	244928	240914	240719	262958	261096	246573	292544	331679	268734	255609	290788	237138	249945	250559	247492	269738	280333	193924	290648
		299118	229143	252315	243841	245782	255521	224135	252287	240607	235256	244844	254266	232408	225389	228833	236040	320763	236148	276875	220065	260483	257054	180911	308521
		315342	266393	255744	237430	254155	240050	236463	259005	239102	206621	243255	229152	226532	225305	238071	56143.9	216080	221794	223382	250782	270393	262964	173777	292237
		298808	274394	240010	275648	235139	218337	219536	218449	224553	226130	237195	224162	228009	226778	215522	219564	225528	210311	228326	219090	286388	210422	224859	289143
		292154	258977	243339	246210	241137	236688	222044	226017	237513	225651	227173	206102	228315	219898	228594	225556	281475	231604	235815	235813	237666	240775	233862	296252
		309943	274756	249862	243614	228270	227369	226225	211704	150707	220093	208197	237430	225835	259953	214503	238043	213126	230462	245987	249862	241444	278130	237625	689.875
		291680	258875	236844	237095	217390	219369	216693	212898	221013	239729	230071	251033	256050	265027	219982	234364	222546	211857	228594	282089	238545	281308	227479	-116.125
		347730	276875	247162	249332	240134	211007	221654	230434	244454	214603	246043	219703	257137	217390	281263	229152	228945	197937	228232	236594	242336	242196	262657	-105.125
		285072	252845	229848	241806	234419	225584	244203	232914	235423	220456	221543	234503	244872	219062	243562	220511	232859	217613	233695	226336	234503	236761	258113	-152.125
		292767	260901	249667	202842	246071	243646	236343	258225	248412	215940	232190	247437	238266	232329	242141	241722	243674	245039	244149	253876	248176	252934	247883	52.875
		292321	267006	256022	251836	241639	239475	240607	262685	253932	256608	246154	263916	256162	246656	240552	238405	257110	248022	247492	269850	243506	245458	244147	-15.125
		258503	255465	250670	255019	245095	191639	249332	253709	244398	253993	256552	253188	278269	247019	258425	255576	252928	223131	240320	239130	256245	247660	246154	-59.125
		293353	273558	259242	257017	256904	266588	261776	278269	263828	259061	264254	263521	275039	258866	266619	254155	268400	252594	249890	243618	264386	258002	269627	-295.125
~End
Original Filename: Bm_W1004506; Date Last Saved: 1/13/2019 5:54:26 PM
##BLOCKS= 1
Plate:	Plate13	1.3	PlateFormat	Endpoint	Luminescence	Raw	FALSE	1						1	0	1	24	384						0
	Temperature(¡C)	1	2	3	4	5	6	7	8	9	10	11	12	13	14	15	16	17	18	19	20	21	22	23	24
	24	375598	300852	243978	294634	300102	299876	304282	306902	298286	309622	305118	305676	352888	317276	306484	311058	309086	296530	311504	324776	347784	310722	315932	321096
		314438	297820	291344	289866	244648	295136	268342	281908	299652	305340	352442	297952	327148	284290	289448	257052	284178	289644	299430	256328	287316	307850	288444	304448
		353028	285684	291090	284652	324664	282450	269374	299820	289754	269626	272664	295972	387532	317972	276902	285294	299542	284290	290118	264774	285990	278472	205212	311420
		308576	279104	290786	281808	272024	277262	270490	276260	265970	279244	268120	294494	282868	295146	263688	306846	301604	257332	335152	324220	289636	292040	204708	296446
		309552	304002	281598	270210	265472	274616	263770	248830	263910	242640	266814	283202	273194	276344	280276	264942	320354	262684	280722	269152	296892	266026	195344	313566
		321096	300018	283258	283900	278838	261402	260816	289894	266112	251004	257862	266252	266308	267828	259784	236180	244230	292710	252872	256858	94407.5	273150	201614	312242
		305170	284094	259980	269096	265096	272496	270128	254320	242976	247864	238014	265974	264886	243004	252480	253540	246014	253066	255018	264022	259450	266364	238376	299402
		311706	281290	259952	264190	258196	277206	263074	256244	258254	249498	244788	267256	253382	250250	262224	228156	249358	247752	259310	300824	252342	270712	232802	316606
		304608	311252	281084	264300	248104	245484	236480	237902	237736	242458	242724	261042	250390	238348	246544	239074	238990	222300	246404	242570	236912	268984	229198	360.5
		301410	325864	269346	262656	228314	228092	241332	283482	233694	250724	241164	266504	253708	235562	249108	259422	236592	267646	256440	241390	262704	263854	236816	23.5
		300572	307934	215326	276642	249832	255270	238794	252564	273760	241894	250390	261374	256086	243868	370406	254710	258224	77808.5	294864	308074	248314	122512	281064	-127.5
		404382	315044	303334	352414	250808	266866	251478	253792	264524	256468	246098	271438	250568	268288	275090	235032	252592	259422	247574	259534	265750	241916	260092	373.5
		282338	271076	258474	277180	279188	254404	248568	268342	259952	235728	257862	277096	270156	265638	259562	348496	257296	273094	245372	264022	267632	286492	262852	-164.5
		302748	307320	259646	282590	301716	297338	340952	267660	259014	250586	274334	266870	288556	270628	260676	275202	265722	268288	378300	264998	320578	252398	280498	-334.5
		293602	262432	240996	304412	263770	262294	340562	290758	256762	265918	267256	292906	256058	265248	261792	274282	285098	261830	258892	263350	254794	257666	271632	51.5
		303110	280810	285288	36511.5	278602	280164	293934	295806	280386	263886	283314	276122	286724	278324	289934	275146	286828	257024	259338	288556	273038	263464	301660	-182.5
~End
Original Filename: Bm_W1004508; Date Last Saved: 1/13/2019 5:51:22 PM
##BLOCKS= 1
Plate:	Plate14	1.3	PlateFormat	Endpoint	Luminescence	Raw	FALSE	1						1	0	1	24	384						0
	Temperature(¡C)	1	2	3	4	5	6	7	8	9	10	11	12	13	14	15	16	17	18	19	20	21	22	23	24
	22	312170	291592	304194	301212	285680	288916	287990	288274	306732	293572	110030	253536	337072	309354	277456	298172	306062	269374	294046	294714	284328	300764	274106	277874
		291926	284370	269956	269288	274752	260172	265384	262820	267938	271546	283868	190436	282670	276604	298562	310106	285538	253380	283286	269260	278488	275978	257496	288078
		287716	275310	273554	265970	260868	258806	247130	274696	257294	254178	264632	173912	281554	288552	281442	260366	276202	266700	262402	254234	250958	272494	200206	277372
		287426	262596	245580	246484	260842	236060	233524	250498	250332	242860	253314	164132	269566	268730	254150	245426	255544	252226	266640	248826	255380	274278	204956	265608
		285454	260868	265720	250052	243638	228228	230374	229676	224464	235084	233332	184082	257634	244644	230930	241836	249242	237536	211644	231014	247488	232520	208644	277206
		284510	275840	248678	236366	220870	213232	218918	228294	224354	175026	228228	158866	245620	255600	224436	219032	230346	238596	212452	219950	230912	240966	205322	273832
		269846	285820	268814	233132	225290	227530	213344	213484	212368	213066	212368	142150	215652	219754	202732	209248	216800	215378	206238	223490	225886	244314	218332	260228
		271290	267586	256224	226164	215906	216132	215908	212556	212508	215850	204202	125352	207968	222494	203952	211560	212842	211226	219950	221566	229148	240540	226238	269092
		274752	264102	250916	215322	214152	205294	205234	202670	203774	205624	214932	109556	206684	201248	200830	212034	228784	209290	218552	217004	223628	236924	229566	816.5
		271064	261686	233332	220702	214208	203998	218834	214710	207464	212106	208188	128220	208188	208494	206560	209192	214486	207184	207798	212396	238908	229928	218242	-373.5
		272828	256854	250750	227810	217274	226164	216048	215680	218416	226750	216772	135380	205792	204648	209108	223788	218640	206404	216242	218750	219560	227530	248714	203.5
		269482	243132	243224	245090	222680	220646	221176	223154	235224	225858	217414	151678	218724	221030	218778	226388	231712	210808	224966	230348	250304	224604	237426	20.5
		269400	232854	249746	238288	251558	228124	245982	239516	237454	226694	233774	161262	228200	237342	231404	248742	241132	242220	241634	232630	235390	246290	227558	-241.5
		259392	250806	240882	243864	245174	241746	244924	251028	244700	240156	259392	171178	254792	235954	245938	253008	262402	245008	265742	255210	275420	244254	235698	16.5
		263852	260590	264080	245174	285096	253956	249384	264334	258638	245454	251642	209972	254038	255962	251860	253118	263210	238400	254820	245536	249774	241132	237426	-478.5
		264982	236616	268730	256450	267114	262792	274528	271880	267392	250164	262430	223852	265066	277316	279854	259308	268172	262624	262234	252478	253620	277316	249494	36.5
~End
Original Filename: Bm_W1004512; Date Last Saved: 1/13/2019 4:37:36 PM
##BLOCKS= 1
Plate:	Plate15	1.3	PlateFormat	Endpoint	Luminescence	Raw	FALSE	1						1	0	1	24	384						0
	Temperature(¡C)	1	2	3	4	5	6	7	8	9	10	11	12	13	14	15	16	17	18	19	20	21	22	23	24
	21.5	313257	315154	333754	307792	315338	319420	338216	82289	313369	317245	308684	236255	346973	337184	333365	357488	324467	308461	317732	278878	337826	310606	313479	323324
		303386	277232	296694	277903	292401	294548	274362	293990	286046	281304	284176	203813	306593	304920	294046	298646	305952	291200	288947	278133	290644	262709	288328	302884
		298144	284538	277680	273860	264604	265469	259168	256872	245899	265775	274725	189727	286018	284343	273581	282336	288664	291341	268089	283200	255656	272811	224465	309158
		286211	274613	293735	267448	262012	254820	247496	241718	247572	224604	257633	185560	260869	265246	277010	283005	268786	267178	286462	285625	262779	273498	234572	283653
		304557	281527	283757	269232	268284	210948	267685	292456	258956	250582	260451	203562	263071	259893	265469	256028	263852	267882	248172	252116	271658	271881	208356	279400
		317273	292345	256910	265573	281527	243892	249217	243379	8222	261259	251530	177427	255238	248269	253008	258722	256771	256074	242638	260897	276697	269399	218131	290118
		292233	276871	257273	268452	265692	262514	243391	219448	263630	256910	257663	167604	263043	252958	249858	257524	246206	244004	234973	243976	238123	261677	232018	287549
		295988	255639	272187	254113	256715	248854	257295	262235	243104	213094	219595	160259	252729	256827	250706	254597	246290	248185	234694	236283	239739	226165	237593	261378
		313202	282754	288386	273999	251084	240269	241551	246116	255740	247265	227475	167699	261482	262542	259782	256929	122092	232325	256994	252367	250861	261913	232297	584
		299678	275142	274754	266723	265246	231813	240936	250053	245807	203534	251670	179736	252840	258276	260505	260506	256269	243697	249635	240798	255182	268675	238262	276
		301908	281555	251948	258444	246313	234610	250053	243614	250332	251056	259447	168200	221228	249045	258221	237303	256381	215407	239600	243865	245666	261148	259391	-279
		282280	270515	258583	258890	249690	225973	241105	237867	254346	247271	259531	162461	252677	256297	241635	233077	250136	244812	250555	242738	241133	254760	261036	-109
		293711	263294	267587	252785	252673	239572	241189	260955	257402	252617	248994	199800	262012	249663	247572	277010	252032	253788	251168	254959	249802	246931	257830	-344
		272522	272773	260980	259057	255433	258416	238993	250806	269622	243614	240102	203005	261538	268671	255405	282224	269790	254569	261705	278488	255684	253286	251252	287
		288581	263991	265970	269206	278516	270952	257161	272159	271656	264025	260646	207687	263740	265162	265887	274866	285061	266751	270570	254708	269316	258900	255517	-260
		270738	251112	273163	270738	265051	261490	288330	277066	282977	302438	281527	232269	306704	304641	298367	312783	301379	267058	302299	289257	292819	304028	277261	-155
~End
Original Filename: Bm_W1004514; Date Last Saved: 1/13/2019 4:25:06 PM
##BLOCKS= 1
Plate:	Plate16	1.3	PlateFormat	Endpoint	Luminescence	Raw	FALSE	1						1	0	1	24	384						0
	Temperature(¡C)	1	2	3	4	5	6	7	8	9	10	11	12	13	14	15	16	17	18	19	20	21	22	23	24
	23	245935	220693	227326	210771	194356	209154	220412	226573	222792	223814	232645	230197	47637	247088	228636	236050	209517	207064	224845	217237	209851	213446	228497	233096
		224762	193715	193520	187696	181984	188226	191096	224845	211467	194691	212009	220680	222735	193318	215341	210966	213781	211495	197059	195053	207252	201128	187660	206284
		216540	187688	204890	202804	194022	213781	200654	206897	217292	209712	217320	221863	214979	204528	212192	204054	206535	191737	184937	201397	214310	221417	153464	216010
		204221	200766	193353	198230	208792	188866	208680	192712	190065	205197	201936	232955	202772	199762	204584	228441	216373	201368	214868	195387	192851	193269	155318	205503
		193520	184129	201819	205394	190761	192350	206702	213836	194217	206562	188421	226824	229070	223786	216091	203246	198835	217209	228051	212544	199902	191124	155290	207761
		226518	222894	187501	186287	192350	197617	211997	197287	185745	209166	210938	212248	201936	199289	203274	226546	219661	187857	210269	221529	205872	211217	155151	205476
		219410	202241	189452	191987	191179	196809	198174	141695	222978	184129	193046	222170	235799	222365	242601	225793	206098	208151	225804	53162	205921	197533	202521	215397
		229548	198787	186534	180367	197756	192768	193938	206689	205949	195666	279566	206618	201931	209823	207120	223480	212749	198313	212777	173652	200794	195527	206773	231012
		224539	201518	186693	187389	211272	206256	195992	188643	194718	226211	221553	213363	225403	226518	228664	193149	220776	217048	212235	201546	196753	214923	192935	515
		218797	190761	188476	189089	201713	194162	210436	218519	201072	204166	226114	218602	230027	200626	232026	253583	200041	209926	209489	215704	211440	198285	201462	83
		218073	184241	185155	192907	201128	212108	188167	189479	214394	212303	190455	223480	209684	198564	214645	223898	222839	77156	207510	179838	210966	202076	198787	-266
		212053	170782	192015	172231	200125	188448	170559	197143	47721	192712	196028	218379	186322	187167	220609	230280	49614	230618	200163	181259	199902	187334	193241	-160
		210799	187473	187362	200264	149523	208293	210826	208659	202241	183683	211830	217069	222172	217893	190984	209433	202856	226170	197589	185718	194078	190678	198815	121
		207872	189981	172287	195415	179519	153062	184909	209349	189490	179364	198648	207139	211356	195192	197282	212638	181008	208653	186944	197143	189546	182179	190672	-132
		209767	184547	196780	180144	188699	186609	179671	188337	199145	190706	190193	204194	193827	174825	194133	182764	214199	185327	185549	183990	186526	187250	186860	-272
		220427	193046	204054	200236	215146	234099	209489	207167	213223	205308	175602	220358	250433	211300	199540	188393	199313	195722	191151	202410	197004	198871	198202	111
~End
Original Filename: Bm_W1004522; Date Last Saved: 1/13/2019 5:09:47 PM
##BLOCKS= 1
Plate:	Plate17	1.3	PlateFormat	Endpoint	Luminescence	Raw	FALSE	1						1	0	1	24	384						0
	Temperature(¡C)	1	2	3	4	5	6	7	8	9	10	11	12	13	14	15	16	17	18	19	20	21	22	23	24
	23	312272	302680	290104	292768	318286	301814	299472	324456	295122	284444	262692	306360	304910	324624	312438	305780	287566	301954	294676	293896	298302	291164	292036	305328
		334274	297162	291782	265514	279064	292752	287400	290690	248454	273152	303544	269170	311240	285476	296238	276276	278958	279622	272484	269974	288962	280876	282882	297102
		326906	290996	263228	288766	272428	316622	267578	294844	292808	283330	331018	322700	326466	285024	307132	279510	285002	275858	274714	264594	267160	279844	184882	303348
		329560	322700	297938	295542	295122	273348	266662	276442	268944	236760	273308	289980	263534	264036	257178	248566	254838	254028	262894	251660	275618	275420	186218	299978
		324318	283050	275774	262252	262894	270504	256594	242544	264510	246614	264860	274686	285644	262336	253890	255868	246308	237108	259326	243910	270886	260440	181984	280094
		331764	264762	273524	283532	281126	266294	252584	250378	255394	243380	241094	263398	265848	248022	245248	259130	242126	239784	254474	248314	269864	270154	186706	276220
		313442	274352	306528	275104	263702	256092	238730	225068	264092	248064	264400	268522	268972	247284	239534	251854	173930	248230	248872	246112	255422	268080	223702	292252
		305160	293144	284584	256314	277334	256678	276276	261640	269874	242934	243074	274098	240760	245500	252050	240648	245582	245994	250962	248426	261082	262782	219160	293088
		346372	270058	288572	270226	265374	269892	238726	246698	266768	241486	250182	261640	252998	235214	262698	230586	253472	234488	248370	237806	237722	278618	219494	889.5
		317988	280458	274492	260330	272464	257764	250810	229862	269306	243436	258768	260384	288178	242110	251298	252752	246192	249290	258656	252134	256414	268692	221500	-100.5
		320134	302654	290628	272774	266378	239406	252584	179754	248220	260078	261360	266156	262834	258384	257542	256132	256370	255146	240110	261612	251074	230698	253750	-116.5
		324738	279328	279420	269612	242266	249624	270310	266044	280206	246000	265012	260636	252752	242488	256200	251270	257262	259828	232788	240788	253192	248788	256342	26.5
		317876	273710	273710	230782	255060	266908	254642	257848	240230	263926	250078	264692	258434	263534	255924	290662	267048	253110	252246	265988	258098	250070	246056	-371.5
		318182	284968	274520	282548	268080	262230	268832	268358	265320	260942	252356	295444	272206	265988	267310	275928	258462	255368	251326	260384	264400	267676	249262	-279.5
		310682	259158	256594	281660	276834	266322	204220	268024	281462	263340	258182	282576	279202	268080	284388	263396	273544	259326	255116	267326	254554	240870	256864	96.5
		323426	291944	281588	296350	279648	272428	287024	305076	273850	274436	283194	290996	323076	281210	284166	288236	291330	188058	260748	274434	262636	270002	289882	-144.5
~End
Original Filename: Bm_W1004524; Date Last Saved: 1/13/2019 5:15:52 PM
##BLOCKS= 1
Plate:	Plate18	1.3	PlateFormat	Endpoint	Luminescence	Raw	FALSE	1						1	0	1	24	384						0
	Temperature(¡C)	1	2	3	4	5	6	7	8	9	10	11	12	13	14	15	16	17	18	19	20	21	22	23	24
	22	307780	271980	284542	270502	279173	268607	274348	292751	280790	322698	292444	218237	296543	289837	285976	289583	281782	263226	276496	278572	289442	288875	276468	284204
		284609	262027	265178	268272	249873	250347	263254	267871	284860	272733	270067	167603	285753	277528	288457	275771	273458	261358	272705	268997	268579	262661	273318	278392
		300195	250300	264509	247727	274684	264295	268885	262774	268485	247560	252354	203030	269499	250403	269248	264955	264090	266432	259965	247420	250103	258515	204581	281998
		282992	264341	255086	252828	272649	255755	251764	263867	266293	263366	249061	181243	277138	256703	268718	247456	262446	245682	233584	239114	247894	239058	203020	235180
		289182	267965	268800	261275	232505	223171	224285	237497	242459	228606	228355	175739	265233	235713	242459	232368	231783	233539	215144	217714	229888	253330	198032	268265
		278290	288260	247922	233901	226209	216627	224087	233040	223198	244809	223087	172841	252800	236995	228705	226543	224174	251518	221075	221220	234738	249957	203884	285669
		298996	283416	243434	214586	222680	218265	208371	200187	214698	240417	208901	174987	222418	206504	202602	212658	209505	206549	177718	236856	210016	228076	229183	261394
		259686	252605	237246	224676	213193	215785	216008	216342	227323	214797	241455	161390	194354	204470	201683	205111	208455	210712	203188	218683	209709	224988	243601	267018
		276329	272064	229163	226762	223644	200540	217485	212440	204916	205947	222920	154365	206532	214572	202881	226738	228029	205111	218962	224759	237218	246891	216704	684.375
		258635	260522	252382	236382	214085	199035	227100	215311	210629	215729	209625	172284	217894	212301	211047	229776	228243	205514	210434	218014	229832	242514	223895	-204.625
		291357	283996	253274	233097	226459	232424	214503	215840	218377	219352	207117	138381	206671	216816	208260	208873	218288	203578	221275	219129	229606	236076	233567	80.375
		253135	250793	248554	232368	248507	248229	223394	238417	238110	219993	231661	144093	218126	220411	206296	209235	233623	229107	204302	216231	212357	242988	237664	-169.625
		286812	241176	231281	244270	247420	245023	233177	253692	242932	224087	210963	169080	239838	240164	230055	253051	234983	249762	237720	246166	236717	218098	230278	-86.625
		251100	270586	248647	249427	237207	254222	272705	261591	261832	252605	229803	183848	242152	235518	240642	249567	259423	256870	241121	247392	230919	240284	249005	108.375
		255365	254083	255622	262752	254501	263140	252215	264397	252912	256917	257818	190731	277723	248201	258654	259574	245525	266795	256703	245035	251434	228940	226236	-253.625
		278392	250403	195803	257093	258097	262613	251016	254361	252772	243769	260717	204275	269527	261929	261247	260355	254298	252438	245887	245441	243965	243936	240535	-158.625
~End
Original Filename: Bm_W1004526; Date Last Saved: 1/13/2019 4:40:41 PM
##BLOCKS= 1
Plate:	Plate19	1.3	PlateFormat	Endpoint	Luminescence	Raw	FALSE	1						1	0	1	24	384						0
	Temperature(¡C)	1	2	3	4	5	6	7	8	9	10	11	12	13	14	15	16	17	18	19	20	21	22	23	24
	21.5	309422	287367	276187	269245	275537	270165	293584	295062	303037	277414	263056	237689	308957	310677	299914	298339	137204	305658	284077	282427	301726	270472	278696	287199
		291326	259617	245522	258150	262658	239083	262777	268464	273315	268353	266513	188080	280991	260826	296428	281651	276661	258885	275350	261105	275724	262889	271219	280118
		280229	253383	252435	250986	254442	242428	249285	258986	274319	258150	242372	107735	255139	246749	240358	254275	264589	287506	265426	262471	256970	257984	201931	292650
		165789	263669	240189	235822	229578	231306	247819	240839	250623	246860	232953	155786	238581	243682	253662	248700	260017	254554	245438	255257	243933	262574	202377	268520
		296289	255309	243961	239111	218095	224115	222582	244863	216813	217834	222499	154249	240588	259265	255446	252770	255390	242985	249090	245494	231920	268269	198196	280285
		278584	265314	240114	229773	233480	196719	230414	244184	224788	219461	230275	140352	248923	136786	252915	264179	228491	244518	204829	261439	250874	266263	193738	272144
		272033	260129	237289	231139	215019	231920	230637	228101	224169	211155	236463	124863	258373	253084	249620	237022	234783	2806	243264	247473	232839	254749	230191	287618
		291242	255251	248700	232310	230757	221746	243933	232338	220650	218397	192902	115754	239975	247362	242985	243403	256561	240923	247585	257285	246386	253281	236017	271392
		281010	274180	252770	240337	225732	229236	219355	196862	242735	240644	248588	167767	256282	248309	258596	203477	203937	232979	229462	182285	248114	260854	223391	360
		281623	245466	242205	221022	228561	225537	227767	228631	224784	231223	238804	142008	247975	243905	251376	255390	241536	232981	227655	239710	241843	250623	231418	316
		262025	268771	242902	224478	232700	215475	211323	196887	250679	235069	215085	147985	253845	199673	256589	256548	236045	208341	218932	239354	232644	235822	258679	6
		268994	258930	227544	228575	209344	219823	202739	218262	254777	241006	231334	133847	231334	240895	230363	237908	250651	236268	236797	236101	228223	232756	264283	77
		251487	242790	223502	229244	231697	229634	232561	238387	242957	225914	226345	146843	212317	248644	228408	238832	253857	245187	224756	233871	239306	241620	251822	-78
		272451	243849	229662	241991	226421	250149	231545	261504	243320	229077	222248	148705	247390	193988	234361	250010	268074	255529	246804	255195	241954	240226	255947	-485
		254749	230331	244491	238303	235740	232588	221300	228380	259655	241006	252101	203185	250456	252045	250149	239640	260017	189753	243905	219126	219411	251292	249649	-162
		286781	232505	253885	245466	247340	248365	266680	288343	296400	275218	264589	199367	274964	235515	252658	233769	282543	261885	253299	237606	265565	269670	277051	-34
~End
Original Filename: Bm_W1004528; Date Last Saved: 1/13/2019 4:28:14 PM
##BLOCKS= 1
Plate:	Plate20	1.3	PlateFormat	Endpoint	Luminescence	Raw	FALSE	1						1	0	1	24	384						0
	Temperature(¡C)	1	2	3	4	5	6	7	8	9	10	11	12	13	14	15	16	17	18	19	20	21	22	23	24
	21.5	365894	334154	345896	332146	320824	331254	315916	313546	326206	325007	337278	279973	332258	343134	337376	326429	302560	174842	323697	314996	311734	325460	334154	335629
		355155	289929	317171	291240	306053	301138	290710	291407	275626	311288	301249	226193	321605	319569	329497	299209	304289	294669	314996	38941.2	307384	313909	318615	336385
		340150	309363	310395	301835	291858	302337	280142	287559	287587	273581	285245	207223	295478	282457	293191	295645	322163	287465	288117	293219	285217	221270	230050	333067
		337668	289176	292243	286221	291830	287392	261966	276658	282764	270218	269047	190029	285161	297569	298266	297429	186713	292522	278610	276435	279558	290403	233673	330278
		343581	316530	301835	286416	275877	269688	280142	263444	275069	273982	275459	181279	276602	268936	260238	269103	250704	273814	246913	261548	286845	274874	235931	322135
		336615	290124	305097	92660.2	275989	281844	276602	252070	267319	259652	266120	203043	273647	265256	234537	241059	258203	263694	257673	260879	319179	290431	237910	314773
		323066	313156	302365	67678.2	287113	265284	258342	252432	261436	259973	236098	165898	252432	256028	247080	260823	249505	252042	245213	254855	252014	259150	242509	299437
		343218	303208	298266	228445	268822	260712	258342	234892	245101	248697	261213	171610	253519	205416	241450	260543	260126	270664	243456	254384	266203	292940	265395	311511
		318091	313742	284241	280114	267040	242453	251763	250509	259783	252070	264810	170569	265330	259150	252321	256629	256223	255387	264598	274149	170626	260795	260990	314.25
		311789	259987	280840	266482	264587	257783	257299	262301	220099	256150	263834	184595	264531	254858	265161	268568	259445	250676	267263	267681	269159	257785	255051	-175.75
		314940	318426	287197	266259	264119	264614	252934	265837	259290	266316	271640	182393	242494	260935	222998	270190	249254	258565	262775	262133	249868	254151	275069	-277.75
		293498	296007	272030	276268	245073	243206	268259	263667	265414	246126	292578	180786	256279	262022	302560	266203	275721	256084	258900	231833	254300	259847	276937	87.25
		297632	283600	266538	276351	265752	262691	264559	277242	270692	255756	262552	197859	254969	272532	269716	294892	269493	260740	267555	283042	264485	259557	272680	-221.75
		291797	279203	274538	269326	276045	278387	257366	284057	258544	284855	246941	196187	285384	280537	281258	278136	290196	292550	289845	273926	278387	279976	280505	453.25
		275890	273536	277243	277996	272337	280424	270580	277048	289126	284855	264598	210038	281230	281202	311232	288005	281241	298656	274734	268099	235178	281621	286332	-41.75
		289121	266761	287113	284074	284325	279976	272365	293442	267583	312559	281286	263105	295868	289065	290985	301082	308276	295896	296537	300580	284464	174285	307412	-137.75
~End
Original Filename: Bm_W1004530; Date Last Saved: 1/13/2019 4:21:55 PM
##BLOCKS= 1
Plate:	Plate21	1.3	PlateFormat	Endpoint	Luminescence	Raw	FALSE	1						1	0	1	24	384						0
	Temperature(¡C)	1	2	3	4	5	6	7	8	9	10	11	12	13	14	15	16	17	18	19	20	21	22	23	24
	23	240740	247653	167417	277934	239987	261145	235046	271069	249715	252865	263347	241771	259946	283308	263175	268393	240283	255737	270261	266497	243471	255486	258552	231318
		265549	210805	244196	248026	227862	227584	228698	228965	244558	215209	235388	223654	277677	257102	212917	251499	227807	214456	223068	258331	221187	219421	233353	234134
		249576	233019	217215	222678	207517	246421	216127	217271	237032	220978	196759	224267	237729	246816	218302	236865	206513	222232	238259	229922	223362	236865	171764	242000
		229813	236837	230148	234342	252977	271655	218497	221758	232406	211614	217438	262762	235722	229702	222790	232796	226413	250356	246816	217104	234189	209495	179705	260503
		247067	249074	207600	223236	215181	261284	234663	225605	254426	225856	246815	250166	263347	258496	223096	212784	242189	233102	212310	230761	206330	255848	176166	250691
		283309	251527	222009	228475	230315	231904	206541	220504	226162	225883	252085	225445	245562	246815	217856	219278	230399	190229	184993	230900	229897	219250	186309	250552
		265399	258524	228002	223013	212157	246538	216407	223960	235221	234022	223291	239374	220800	231541	217884	240902	214456	229730	216630	232043	210304	208381	201748	233827
		257740	238092	219891	223236	223334	231709	213146	211363	226431	222344	235583	223052	222316	227779	227866	223124	207238	235304	222957	232266	225270	240043	222678	250301
		236001	239513	227249	220846	212840	203712	221006	226859	238677	257298	215042	237785	237952	236141	27124.9	281254	235555	222427	230315	228559	209774	8162.88	229256	980.875
		231207	215878	237924	218497	205399	224685	232461	231374	224038	221731	225605	246649	243943	225577	225911	236313	222204	223932	233525	213202	258050	213030	203587	-272.125
		239987	254426	212951	213146	226441	225019	212059	232202	224267	231291	234440	231486	217884	237552	212784	246872	224854	238231	200299	222706	213982	225688	229005	200.875
		239680	203587	210332	229590	207597	217271	219306	201497	226078	219166	230761	229423	222790	227974	209300	233632	229758	2733.88	214484	204284	221814	199212	237311	-229.125
		257827	231402	199602	243750	208520	217271	207991	230429	192635	215460	206068	246984	226524	218576	220281	239128	218492	226692	205761	248504	193499	235890	214494	-59.125
		255904	211112	208104	211920	203253	206820	219083	219196	214958	221675	209161	228977	216296	230594	218665	236698	219947	210164	212636	218943	230008	220867	214128	-181.125
		234942	211697	201742	218135	222706	246565	219835	256378	207377	238315	211234	215738	228113	236172	224685	233835	219306	239318	205510	234803	205928	217337	227946	-40.125
		260922	231514	230566	228475	237367	229535	243276	257493	243053	251911	244280	265354	266441	252726	231597	258162	254594	231709	237017	238678	236144	235693	264852	-400.125
~End
Original Filename: Bm_W1004532; Date Last Saved: 1/13/2019 5:03:11 PM
##BLOCKS= 1
Plate:	Plate22	1.3	PlateFormat	Endpoint	Luminescence	Raw	FALSE	1						1	0	1	24	384						0
	Temperature(¡C)	1	2	3	4	5	6	7	8	9	10	11	12	13	14	15	16	17	18	19	20	21	22	23	24
	23	231182	227939	222821	210742	217180	225012	220302	216965	218344	190315	212609	213896	223981	250711	249346	226340	211363	211355	229471	222113	208708	225960	217849	218351
		238558	211272	226378	201545	204890	215090	194105	212163	205726	219856	221138	220441	249652	215870	207481	219921	206562	211982	221166	187389	220051	220497	190644	202604
		233820	195176	201573	200263	220971	213501	212860	205447	206324	203440	196669	212024	234126	226461	214644	218574	208624	4008.12	209906	196195	194049	203931	165627	207231
		224761	211662	207231	203245	239757	234138	229276	209767	199427	210296	200319	203914	215703	214431	221417	207063	215285	183237	208847	222699	201629	220580	163314	227325
		231144	228161	201267	204722	204499	244669	210321	216260	228329	233206	214994	229221	251173	223646	195655	193464	230475	198703	204054	204193	205398	215508	170041	217347
		256900	231506	191457	197198	219577	220399	195007	219047	216483	222169	190900	235377	227242	223618	206980	206255	213613	193129	206924	196218	221667	211745	177472	205447
		253694	206267	203190	203413	205475	215619	199678	224677	246499	233429	208913	223674	214319	40146.1	209655	204973	186450	203858	187041	192823	191067	188281	202298	212470
		245081	200356	202242	187138	202019	218156	199427	201099	226656	228986	208095	220525	196167	199511	215839	203762	184491	207286	211662	200598	185494	191179	194606	210436
		260496	204778	200806	211272	204578	195805	183515	215647	207370	222922	216929	210463	203719	215257	220720	193910	228384	213250	216288	219521	217180	229221	202159	305.125
		233485	219555	185940	196865	208596	218156	215341	198842	163258	200243	214031	215564	216372	209377	226099	217626	221413	221525	221723	213333	223061	151473	215332	-84.875
		217626	219856	189953	216846	126929	216993	201099	211216	216037	218183	218574	229304	193213	192962	207027	197365	210854	213501	183933	189117	199177	61587.1	194160	-56.875
		218908	194308	181704	201425	204555	221389	195136	217894	143003	228301	216740	218072	200694	184227	205977	205531	203858	215369	190315	189144	187779	199877	218992	-234.875
		227716	191792	191911	193046	184602	179977	202883	203162	207760	55048.1	214572	228440	201406	195052	196669	225291	199762	201267	204444	196334	200849	205057	202019	55.125
		229193	190649	193965	194444	179391	175184	190761	197755	205535	180793	194810	222782	215424	185968	206478	223925	203217	184296	220887	223033	204332	191179	194857	110.125
		223507	190900	180089	179391	199121	208688	199344	205670	188113	190816	195218	200263	215592	218063	196893	200068	201434	186804	186135	194021	214839	193380	205558	-74.875
		230308	203663	222504	206311	220218	214031	197560	218936	210603	211869	141332	232593	222727	213361	235631	233708	220274	206116	204945	213475	200932	201322	218239	-18.875
~End
Original Filename: Bm_W1004534; Date Last Saved: 1/13/2019 5:06:42 PM
##BLOCKS= 1
Plate:	Plate23	1.3	PlateFormat	Endpoint	Luminescence	Raw	FALSE	1						1	0	1	24	384						0
	Temperature(¡C)	1	2	3	4	5	6	7	8	9	10	11	12	13	14	15	16	17	18	19	20	21	22	23	24
	23.5	290269	292165	270697	277474	271088	281180	274600	287509	290409	285077	317093	315016	308282	299751	303458	281598	283383	268997	303374	257171	279727	272454	278531	282825
		287119	272259	261916	260773	246361	255448	253692	261776	262167	247653	269945	328303	298104	280706	258821	265456	272348	262613	265094	329949	259323	250291	250891	263031
		295706	239838	256508	255115	252605	258933	255616	238946	254946	233650	243657	271757	341132	248033	256145	273876	312994	247197	216177	257065	255058	255671	209207	284665
		283773	259407	248842	250514	258961	249455	245682	272179	141246	241093	254055	273447	254110	323646	256926	256452	227156	263087	332459	249512	330785	238891	205333	289217
		299944	267826	240502	251992	247203	243769	258375	238528	257483	259240	282295	265590	270000	261498	269694	246583	91356.6	253144	251595	235629	254194	248647	205584	292249
		300446	299610	247699	275520	255588	252131	240396	275381	329833	216993	281626	276691	261052	254027	265484	243211	321834	180170	237330	251825	276468	271673	210768	280316
		304155	255644	250152	339486	227045	244967	327634	241873	267035	193880	272621	261817	251239	245831	52149.6	247866	246500	256090	259407	239235	240452	247643	228661	293476
		265373	411788	242960	242821	219414	260271	260884	366680	252750	331845	264633	276022	245274	222334	197168	238612	340240	236354	228958	237264	253023	228076	237720	272063
		283160	279842	235574	264661	213388	222370	235267	232257	234392	222557	257902	196889	350336	267185	261107	410245	251342	219686	264508	237413	233177	244911	248780	458.625
		292277	270920	232090	344451	225045	289042	223895	247682	255114	260296	246499	238863	396165	285585	240502	250459	235434	227748	258710	247978	244438	249845	253088	306.625
		279361	249957	209653	223282	368992	195803	297045	262975	244215	288931	256396	276319	242932	357783	231225	232814	245748	251936	232280	221972	183157	245162	241873	-131.375
		250403	222056	197084	229330	302595	235797	238305	247169	241399	263839	241093	330562	302792	245107	279396	237915	240898	240396	219105	220606	229581	221777	246472	121.625
		280346	231114	205113	224648	220662	226459	248424	268124	272799	219686	374965	275221	227240	268885	298857	243518	246166	255086	246974	251629	244187	225428	238556	-337.375
		295595	223310	225038	229804	209533	310401	219696	289712	192765	222306	316424	251128	275186	196584	226849	269889	241288	242737	243205	238974	270502	227881	232954	-215.375
		271617	226987	215360	187944	167575	233734	232396	219045	226431	228327	229748	235936	258236	231894	254779	231323	213276	235908	222641	222947	235936	220857	235936	79.625
		273959	234208	239560	238417	274489	262446	260381	272008	236159	256703	259761	250124	311321	274768	261888	253135	265224	239030	240619	249790	280818	269861	273513	-282.375
~End
Original Filename: Bm_W1004536; Date Last Saved: 1/13/2019 5:38:42 PM
##BLOCKS= 1
Plate:	Plate24	1.3	PlateFormat	Endpoint	Luminescence	Raw	FALSE	1						1	0	1	24	384						0
	Temperature(¡C)	1	2	3	4	5	6	7	8	9	10	11	12	13	14	15	16	17	18	19	20	21	22	23	24
	22.5	237419	223258	233528	231856	241751	238796	228579	235145	241974	241108	229403	219485	242950	229874	236761	236817	241807	217362	246406	222184	224525	231048	228511	249556
		240967	216670	214305	222881	209447	219063	220724	238573	233393	233361	219620	160069	245263	216889	239812	224191	225166	216501	222547	223299	227257	215384	221599	235424
		235870	213210	217808	211454	209838	207801	193702	202647	248943	233472	209688	138367	212179	226839	210618	218978	213572	216303	204264	210534	198606	201923	158545	213600
		212875	231884	221404	205072	205852	198467	214130	222909	216923	207106	207357	145937	201533	209029	204765	195708	194454	199025	202285	203608	200139	210646	158704	214910
		253152	219397	150046	199331	189076	185621	191194	190378	211175	189048	192476	131346	198579	190246	187181	195820	193172	203483	187404	197325	208416	206410	155249	226337
		245810	222797	198997	211064	185142	188240	187571	190246	190434	198579	189308	128699	189160	183475	198802	196684	188630	176091	174335	126972	195179	201728	161184	224720
		229264	223271	200418	188658	184367	182918	183001	185816	187014	187070	170685	101763	196210	203874	186512	178710	188101	173416	190744	196126	174502	196238	196064	225780
		232664	205490	197074	176314	167871	182018	191974	54668.9	187933	181803	224971	123239	176529	183001	182165	187097	176202	169465	181747	185398	188324	193221	197359	227340
		238852	212151	218477	192810	200028	187766	176558	183369	178041	184840	207664	122487	188379	161017	212820	178821	188686	186484	185314	177345	198551	204988	191445	305.875
		235619	218087	204960	187822	191417	184311	185843	165778	188267	177233	197130	124771	184701	192714	179267	189355	187732	168595	177177	183168	191779	197166	203511	108.875
		228372	229226	240664	188017	184004	191890	181719	184645	176843	182193	171323	114771	192699	173527	193423	191194	180132	24540.9	181849	203400	192281	200669	207413	-125.125
		223455	206423	201533	191695	190218	194231	167889	195597	189550	194761	189382	107501	195698	191729	209280	205685	192292	187655	193284	185283	197548	205071	217251	-4.125
		224804	179907	199861	187906	205685	186456	211593	233751	192336	205607	212290	137112	202313	204933	196879	200446	210451	199443	192292	203260	201198	199160	223968	-60.125
		214185	214868	216833	205323	194621	209002	216554	228663	214436	209670	209420	126554	213962	213461	196064	215224	214102	206733	196210	202898	203383	204821	216415	-97.125
		222188	198802	224919	210980	227090	216749	213070	203456	211800	210228	205239	186429	218254	209949	212485	219759	205490	205351	204097	206270	208500	201979	218641	-237.125
		227312	216777	217781	213990	229598	221878	205824	227926	247019	242769	211426	180688	222714	226616	219425	214297	220791	211287	223188	181246	214325	229041	234755	108.875
~End
Original Filename: Bm_W1004538; Date Last Saved: 1/13/2019 4:53:31 PM
##BLOCKS= 1
Plate:	Plate25	1.3	PlateFormat	Endpoint	Luminescence	Raw	FALSE	1						1	0	1	24	384						0
	Temperature(¡C)	1	2	3	4	5	6	7	8	9	10	11	12	13	14	15	16	17	18	19	20	21	22	23	24
	23.5	266485	252071	253103	249702	259152	239834	234594	248452	250622	248503	237521	262637	257390	251319	270287	253103	263417	262190	258845	251179	260518	234705	250371	283100
		279001	243151	233935	236824	233702	250956	230943	238580	244322	230748	252378	257758	258629	240643	236294	247667	243593	241172	234984	209092	265480	268519	229600	262051
		261577	242649	237744	239583	228542	210736	226985	242861	252659	236071	244879	252518	250928	235484	224476	264895	248447	242343	232922	236357	229800	233591	156119	264616
		264226	242649	219766	225312	236155	235988	217230	217072	227570	217015	241590	260351	225285	230692	225151	244322	241646	219710	223334	224560	243737	226567	144697	262064
		272868	226176	226734	244573	215692	212129	224307	231138	226873	225814	236272	239946	218122	235765	226288	69267	233646	230135	223975	217369	223724	237736	150560	261633
		255869	244461	224114	238329	219543	213746	228434	217620	228044	229206	241988	220168	236517	237549	219682	224755	218763	228558	231946	215335	216394	233907	166540	249506
		228741	257814	226052	218735	205246	216923	221884	213913	226728	215805	229008	217635	228378	202543	230246	233479	227570	209538	214359	215335	212269	217759	187936	258288
		280061	237409	230469	212631	217775	210262	218707	218456	249089	217453	202598	221606	234120	214833	225480	211015	205134	205747	228542	213356	219181	234259	195715	259877
		301585	236796	237967	225173	205943	211684	209077	212603	213412	202321	223501	190782	226953	203657	199588	212325	215495	203434	210400	218057	218930	222219	211293	469
		264727	238942	226149	224866	204798	215976	203462	205473	206862	195325	203351	216366	224842	192947	220506	222024	211656	150826	215390	226427	220112	230943	206082	382
		247918	232615	225424	217090	210764	206824	210484	209527	221410	104945	198084	223027	235402	200703	205915	202877	218707	216452	217230	210625	214735	238022	232587	-91
		256643	202041	221383	225368	232387	208451	210457	218261	235096	212966	220394	213607	223557	211266	219999	214151	239500	222386	233200	231472	223138	243123	225396	88
		267682	230469	222163	230748	237158	232500	221912	235179	226650	237493	230525	255249	240893	253493	224448	237632	230413	221491	220844	215664	222581	218317	207387	-193
		257061	235906	234315	239583	218623	224978	248531	227291	251983	223124	221996	252852	250594	231500	233814	253138	238131	219710	217982	225563	216171	231599	217212	-278
		261215	236935	231176	231389	229521	230302	228629	233535	228518	249083	30488	241535	225675	218010	199338	229234	239200	209844	229521	226706	228490	227207	230720	-221
		242776	253131	237786	234499	239890	252043	243012	237437	245047	251040	244545	251570	259682	249339	238970	244963	241925	241507	238106	245270	233228	241033	242607	-156
~End
Original Filename: Bm_W1004540; Date Last Saved: 1/13/2019 5:32:10 PM
##BLOCKS= 1
Plate:	Plate26	1.3	PlateFormat	Endpoint	Luminescence	Raw	FALSE	1						1	0	1	24	384						0
	Temperature(¡C)	1	2	3	4	5	6	7	8	9	10	11	12	13	14	15	16	17	18	19	20	21	22	23	24
	24	283001	259667	258412	255876	260838	257130	262287	265737	265800	273355	271306	264016	283141	275875	266748	259109	276533	267110	265187	255374	262527	250524	276422	267145
		265270	245492	247959	248364	238482	251360	245757	240154	269173	272379	259723	249743	277230	253423	259611	276059	254615	243917	240154	243164	243324	240238	248871	271285
		276945	251248	272742	258552	254315	232935	278373	253673	282500	246370	252280	251889	258468	240142	259542	249353	261682	224854	238732	219473	238732	259081	161817	262929
		274860	238960	237172	238259	249966	229172	224490	254956	255713	225381	236454	236112	239011	241158	222461	236280	239708	239652	231245	230482	247407	257883	181711	248589
		279433	257186	257186	241353	231736	231848	223152	243471	231458	229061	232712	225158	218915	225939	216666	229367	228838	238791	224350	241634	229813	246365	162764	248823
		293373	270344	243380	228503	232315	221117	221647	212449	287323	216437	221110	239100	209328	211084	215001	226022	181906	214289	229506	241353	233632	231977	172432	251940
		279930	253757	227918	238844	203587	208352	207962	196816	203938	196056	201302	201943	225075	213062	218887	213369	209934	208715	211474	241130	237088	247708	231179	263793
		277846	250802	241102	223542	225158	217159	206893	214651	197372	212366	213676	235332	214372	207293	226245	209718	240030	197289	227806	216825	246027	248154	214719	254840
		275753	253478	249938	238231	206931	202779	215989	316544	208046	190935	217912	50874.2	220588	197094	204534	203615	209607	214233	209077	217732	230091	233353	222316	869.25
		274024	254956	224490	218135	211948	207600	220309	212979	209551	221814	238203	228893	247290	193522	217466	219305	203336	205621	210387	223096	239290	230733	225744	229.25
		274916	252698	244335	200912	217577	216578	218274	199546	230900	208269	254482	215874	230426	215236	217661	248098	229033	225047	216606	216127	223419	187062	238482	-95.75
		270288	240628	210440	221870	212946	208213	217104	222343	227416	212589	213059	227639	220727	218553	244921	226190	227274	217717	212457	219138	215029	223124	237045	201.25
		274582	236726	229256	241268	233241	217828	237785	244168	243025	207071	230984	247569	234301	232405	227360	234022	244753	242077	220615	223319	220058	247234	231161	-327.75
		273857	233381	240767	234914	252224	210053	229590	252809	227388	229697	263625	248210	248489	240489	246955	244196	221138	235862	218776	230984	241888	240544	223165	16.25
		258552	233498	232991	226914	233214	238677	223821	231904	222260	242451	235917	242830	225465	241240	244816	249018	242691	229303	229562	222037	288020	220281	236893	-564.75
		280576	240712	235416	233329	233464	248962	252813	252280	254287	235137	162987	253432	261767	253311	249854	246398	228559	239820	243443	241100	246565	257381	272881	-327.75
~End
Original Filename: Bm_W1004542; Date Last Saved: 1/13/2019 5:57:28 PM
##BLOCKS= 1
Plate:	Plate27	1.3	PlateFormat	Endpoint	Luminescence	Raw	FALSE	1						1	0	1	24	384						0
	Temperature(¡C)	1	2	3	4	5	6	7	8	9	10	11	12	13	14	15	16	17	18	19	20	21	22	23	24
	23.5	268058	262454	242328	252588	241494	246565	257262	260252	261758	287490	266915	263430	273132	295074	258301	251180	268420	280799	260392	255290	252503	250774	258830	263235
		269312	249854	230092	251137	206457	239123	250757	247970	261535	264322	260698	260141	257318	236307	246983	254621	252809	254728	237656	227137	253311	236670	235187	250356
		287462	226245	253422	235300	236698	270985	212979	259806	239262	234050	241130	287295	239382	233576	219612	235834	258635	240098	230677	235861	226206	254362	177309	248321
		251912	280436	206077	229664	226301	241354	243694	252614	264273	239736	219361	275975	227444	234719	214317	244586	233436	222288	225967	235945	235360	233130	189235	243109
		253032	234997	237060	237255	216155	243415	242718	231485	234412	218408	237227	238008	238875	241046	227388	252925	305503	229088	227778	217354	233046	228810	175609	250440
		260500	251834	228587	245227	216853	247847	224043	227667	250746	239467	232878	247206	232907	243220	253534	269062	241715	230231	211251	233158	285510	238454	183671	252029
		276338	196480	212477	214790	205203	254981	233743	239011	241771	227388	235917	230288	241213	244474	250077	247569	229451	240851	223765	278094	221201	227193	222743	253729
		264963	231959	227109	243638	217215	237311	254760	262399	241520	242620	222761	253757	231876	248739	236948	269145	247011	232907	224684	244112	242272	228810	228614	248628
		270929	228837	231346	210638	215236	267723	236224	337962	212756	217619	218636	277369	245311	227277	240293	240962	235527	373718	233213	251778	219138	347388	238398	368.25
		254342	241269	232963	245478	209495	223765	212170	221340	198821	215292	238175	265512	237186	220671	244255	243415	221228	235165	241832	290083	252112	238649	210666	283.25
		262556	244251	224266	221145	231346	213759	203336	229451	256294	209258	239123	242858	252252	245116	405129	253450	239680	243248	243443	253207	308848	237834	231668	145.25
		240058	229060	202981	242718	204033	202472	214985	224235	236391	224043	240142	232182	219305	221223	222622	225576	226245	247346	220253	232851	232767	201855	226190	-524.75
		254454	209579	208882	231262	205705	195338	209718	232182	232126	230287	215041	224043	292676	223291	223222	281914	342731	229618	220519	253729	220253	231653	219280	34.25
		275083	229005	222817	212533	206302	224517	204423	228587	214707	228252	228447	234217	237693	228965	236893	236307	218497	224266	224294	221061	209997	213285	210526	-77.75
		252001	221786	222483	207628	203910	214456	207572	227022	206652	240265	208526	236280	247513	229813	228177	216992	229757	219473	202193	216296	211000	193326	205482	84.25
		250245	243471	221033	225080	239095	241832	228824	229980	228977	227416	247736	226357	262120	235806	227834	232118	227360	233966	239931	239748	221392	234886	227778	-312.75
~End
Original Filename: Bm_W1004544; Date Last Saved: 1/13/2019 5:41:52 PM
##BLOCKS= 1
Plate:	Plate28	1.3	PlateFormat	Endpoint	Luminescence	Raw	FALSE	1						1	0	1	24	384						0
	Temperature(¡C)	1	2	3	4	5	6	7	8	9	10	11	12	13	14	15	16	17	18	19	20	21	22	23	24
	24	286531	279554	279756	270221	282181	272117	269782	295007	286031	274654	278947	279979	281345	273133	235014	280536	271420	273288	279589	286308	274175	296178	279784	287060
		283324	260352	268967	272264	250888	266597	259600	268214	247836	272089	268712	280592	303734	262638	239557	266876	262443	252240	256728	251404	260352	270345	262889	281624
		286642	260770	83054.9	262387	248477	253300	253160	269552	231976	250679	269329	256477	270221	251451	248198	267991	120712	253857	257788	240310	223698	252436	170263	283771
		283352	261926	254415	249146	260715	243201	237598	234782	238108	224032	247621	264896	255390	245271	246163	241481	253523	255669	246665	239864	260966	265816	165873	279198
		283806	280982	257453	247669	233684	234624	241815	232812	251958	235261	254052	252770	242707	243069	235064	237134	246024	229774	235683	246777	243181	249536	152448	288427
		280680	290127	246386	253467	245021	243627	243153	236965	244581	236380	233453	250177	240449	239146	281484	236157	253439	233091	241285	249258	253773	267935	169635	292358
		291856	253495	244547	245717	272852	231038	231066	233146	234401	236017	242735	256951	250094	212912	226401	228519	240366	230526	234867	245397	251571	247223	219266	273204
		290155	278222	260185	250212	229105	256923	223196	244184	244463	227767	224422	232477	242140	198726	236881	231911	241341	234624	237936	240143	242707	219043	234233	281456
		290378	274431	257223	251237	219796	111674	228910	227098	211490	213664	41171.9	234958	187245	217427	228269	211978	233091	28586.9	250094	247446	247697	253272	232756	386.875
		278696	259488	248728	245355	233035	220480	221301	225760	227990	224589	231920	243041	235036	220437	211407	230666	242484	234895	232031	310147	252129	240031	226449	-89.125
		293167	255195	256519	240226	244714	235402	235181	201985	241568	220799	215030	244240	226875	223391	276940	236753	233881	265900	233910	242484	246080	257732	262053	-89.125
		270751	242317	245622	258997	244296	231530	218374	231613	243679	243348	233149	250205	238303	231307	258596	250381	240582	238916	240366	229349	256505	265370	248254	5.875
		272284	254164	247284	261161	264924	241453	250484	248170	190617	244355	253056	252211	255251	258512	244184	307661	293278	249007	243487	277999	255725	253550	255028	-6.125
		274514	266318	263279	252575	251599	258791	258011	249202	250568	262889	258875	262833	316561	249198	249954	262109	245021	245996	248979	256310	247724	257230	267350	145.875
		288705	259544	255585	249341	238637	260715	235796	267573	250010	267304	246720	273371	251000	250428	267182	259237	253732	251563	254916	261774	249202	236101	263024	-135.125
		292776	272033	265092	277665	274766	275323	260101	271098	258568	259878	283938	233955	272953	262638	268242	278836	256840	267811	267127	267907	274988	275072	280342	-219.125
~End
Original Filename: Bm_W1004546; Date Last Saved: 1/13/2019 6:22:14 PM
##BLOCKS= 1
Plate:	Plate29	1.3	PlateFormat	Endpoint	Luminescence	Raw	FALSE	1						1	0	1	24	384						0
	Temperature(¡C)	1	2	3	4	5	6	7	8	9	10	11	12	13	14	15	16	17	18	19	20	21	22	23	24
	24	361272	351163	327358	342056	331318	330064	335641	353445	323538	331263	324737	336880	348303	344036	343641	343450	360463	338681	348386	345458	350032	358706	353267	380602
		350004	352710	332713	329506	299585	314430	313219	291332	297108	307895	330538	301314	333522	323528	329562	322980	318044	311854	305642	306361	307727	337789	336673	388044
		349474	320415	335223	310209	302345	319641	303015	292884	301389	325908	313025	319613	319216	90634.9	303823	322144	338876	301230	295644	324849	311659	346713	223424	343199
		340996	324012	327498	302150	310739	291862	292208	286118	287038	272680	310822	301258	294761	312740	294573	281183	308954	296211	275468	301732	313890	335836	238922	341721
		343810	352765	317654	296797	276639	280598	268327	260107	264539	258908	281406	290635	282968	263536	239869	263452	248148	279984	294092	279845	293897	328683	221615	348386
		360156	337119	300854	294873	276918	262644	269791	244843	248566	245828	265543	255205	247799	255117	259271	250964	269904	254247	247089	273851	299892	306974	216512	346515
		336255	304799	286899	294148	262198	268095	240706	249458	229027	236190	236481	242127	249124	228163	230309	239228	251187	250713	255591	284640	293869	302067	285702	339852
		342223	317152	310683	275245	257682	265376	240427	242450	244301	229277	241430	230906	244413	237607	237835	243660	254643	273931	271983	291973	281731	293925	292670	332964
		343478	331318	305552	286631	277587	252162	238643	227527	242703	222310	235214	235660	232511	249207	253333	251242	251488	254951	258908	267439	305552	331737	273962	1138.88
		336908	302262	281601	288518	279901	250294	237667	252023	242657	239200	247897	248306	266993	264539	268665	265487	241436	252469	262672	264874	311464	301844	293898	-279.125
		323510	311101	287561	275105	265543	252302	258323	255201	266268	247981	211022	244477	259577	256678	259372	258239	273014	279956	263062	272011	282689	306290	335585	-328.125
		332295	313022	291973	298414	280904	265032	215425	270171	248757	263731	267059	258295	210604	262226	289129	243294	274130	278127	289955	306416	302290	310125	330880	-267.125
		329478	301258	297800	311464	292642	287927	285843	287428	293228	275733	294009	235382	299080	285282	284435	300672	297912	302572	293423	318711	281084	336430	325218	-379.125
		353686	321363	312690	297466	303098	319216	303879	291165	293284	300645	283302	318658	318574	297522	294622	324570	340689	312384	299501	313471	316343	333020	304465	-98.125
		333438	312690	291192	304493	314252	319188	303712	313834	299055	310097	316037	312718	107904	309958	316712	318769	293534	304269	313332	317264	318714	297633	332317	154.875
		365902	346490	327275	324737	314001	312049	333354	326187	311017	311045	332071	321976	328458	333605	326131	333866	289138	311714	333075	321112	325602	336701	356419	57.875
~End
Original Filename: Bm_W1004548; Date Last Saved: 1/13/2019 6:13:44 PM
##BLOCKS= 1
Plate:	Plate30	1.3	PlateFormat	Endpoint	Luminescence	Raw	FALSE	1						1	0	1	24	384						0
	Temperature(¡C)	1	2	3	4	5	6	7	8	9	10	11	12	13	14	15	16	17	18	19	20	21	22	23	24
	21.5	269680	259534	258892	256084	248932	275228	49715.5	270042	123180	258506	254488	192892	287802	274134	271520	293518	271046	267320	264970	263184	281864	269820	263436	267812
		280692	244312	255944	247518	229958	241358	208580	230978	247490	250306	270628	179154	264970	269376	256662	247574	261122	244620	255574	254480	262822	254762	217230	251776
		265444	250058	245066	232160	301576	229512	236340	244508	228676	229150	237484	149340	276372	243414	252760	248272	278770	277626	261262	235784	247104	177990	179794	265834
		261652	238404	240940	227868	231518	226306	228314	183306	235254	227588	252396	147084	173442	253456	155916	254254	274280	259728	238962	241860	230990	248216	185504	253206
		248382	255100	233692	240744	229674	230906	252676	242362	235588	225226	219868	145730	267066	256272	241330	246236	270474	254432	212566	225360	239324	232466	185084	272078
		269628	203954	230070	228090	224968	222740	232856	230236	242640	230604	237428	148170	258816	252340	238376	238514	249610	237372	228536	233804	235894	240036	189966	257302
		273656	249888	225136	208278	217596	220984	210532	217610	241080	228760	230180	155330	244620	231770	245456	230766	226168	209390	224662	236286	234418	230654	205794	245902
		272274	247412	231574	212538	235700	223492	238042	228732	211368	243030	261010	147502	168314	239670	231046	219590	242334	231138	228844	231204	48094.5	222656	223058	241610
		262210	248100	239184	212482	227952	209306	216780	226976	241470	223018	214100	141854	251002	232606	207104	233906	236034	220984	241274	237164	241024	239184	209222	473.5
		256718	246654	222516	223074	232438	221622	190522	238794	234976	225108	231100	154160	241804	237066	231898	232462	229372	232996	230544	179144	237624	230404	219820	-90.5
		249554	225318	238572	218002	224356	240048	225000	238236	237276	238570	241470	137416	235192	222126	228408	232328	195640	229206	219980	235644	233136	224858	236174	-155.5
		245372	226056	212548	240076	250138	228732	222438	240354	231352	246042	238768	130674	231798	235756	224972	216470	238264	218196	243420	231212	228480	211982	231798	-380.5
		240772	177314	211424	222544	226696	212790	236620	240828	234376	224132	251644	181828	235366	237150	250110	244146	244230	238060	234194	240824	230376	234334	224412	303.5
		260034	223742	220148	215486	248718	211122	107804	137862	225282	227450	228370	169680	244954	233666	222270	242584	234446	238206	250976	232690	232132	227896	226642	50.5
		255686	231936	223018	220202	231770	254626	230432	238654	222768	196792	235198	166392	249358	248326	252034	244620	233052	242194	224300	235142	240690	228492	226474	150.5
		274866	263380	243310	252480	266112	252508	231842	247798	242250	246342	249442	184978	253150	239602	261096	296808	249890	252284	253902	245678	264356	248438	251198	-351.5
~End
Original Filename: Bm_W1004550; Date Last Saved: 1/13/2019 4:31:12 PM
##BLOCKS= 1
Plate:	Plate31	1.3	PlateFormat	Endpoint	Luminescence	Raw	FALSE	1						1	0	1	24	384						0
	Temperature(¡C)	1	2	3	4	5	6	7	8	9	10	11	12	13	14	15	16	17	18	19	20	21	22	23	24
	24	294317	295011	293366	289406	288236	294007	287288	308088	286291	304826	317876	163317	294805	287288	304575	307000	319864	312354	319828	307224	300141	309594	309399	311378
		307028	296042	277083	282882	267465	285001	267817	280264	291581	286144	309956	287643	302734	330787	286535	301161	265514	265086	299890	265960	287305	291553	289936	313274
		309677	297102	272830	272344	259158	259297	248314	257004	280429	308367	270154	270197	295066	285196	254725	275411	271284	261527	265346	263005	266768	282882	191435	312625
		305578	273794	260161	255450	263088	261081	239394	247036	288096	233680	249958	259820	263646	247115	249039	262168	249540	261834	243292	241602	258215	305495	177078	299946
		285726	278031	266494	257039	237303	248174	231157	218629	235074	236049	221974	290801	244746	247812	238418	245861	260719	249039	249763	226238	262391	258544	187583	313024
		313553	294202	260914	224120	247366	212916	233429	236411	252467	223330	243939	237666	256426	252272	301358	251631	241763	228356	231868	247171	257847	261763	182790	309315
		303431	271758	259855	250739	247450	236802	226238	230698	225597	215730	224456	268577	234042	233345	238725	217988	236272	241986	249791	340548	236844	271844	247628	317234
		307726	289100	262893	252356	231450	227659	222949	229499	239533	233095	2184.62	240899	214671	223646	304017	237694	244774	243826	234795	250404	253428	279091	253597	320748
		305551	287957	269751	263060	242181	212553	221444	217486	204666	207509	227520	235046	283998	223674	239617	220803	220218	213417	232899	253694	239617	240202	252356	1108.62
		304905	268915	266768	252105	230976	219521	224148	253387	228356	222698	256537	234293	258739	223088	241122	249401	239784	235492	226572	302203	264426	282687	265339	-230.375
		247338	266127	257206	248314	228551	234990	229415	227103	314111	234962	231924	231840	360183	212885	241457	234226	247227	255478	262085	254273	249708	272511	291470	-73.375
		286005	276247	268720	245052	241680	250711	294509	162332	241039	238502	235018	225680	237080	240258	247505	233325	221751	251682	241512	242070	262949	255091	278059	-129.375
		288124	267493	272097	232930	247143	246307	251570	257455	259381	233847	253722	247087	245331	251547	212998	261890	268803	230363	264371	262587	288093	287176	283161	-58.375
		304101	289295	254446	269281	271926	210714	249373	292909	301591	268190	253108	213392	282102	262044	310960	289239	270436	167772	235938	270643	270014	278152	263283	-157.375
		289128	280791	265902	267493	256983	262044	257597	277948	263088	263256	274268	287371	258975	260579	266071	278840	292641	226767	280546	280178	281656	283784	287079	-343.375
		294036	304603	300401	296907	284946	286340	283579	309789	278561	293059	297337	311183	317441	64370.6	310040	288960	298385	313693	312202	306738	279783	295457	301480	-116.375
~End
Original Filename: Bm_W1004552; Date Last Saved: 1/13/2019 6:19:08 PM
##BLOCKS= 1
Plate:	Plate32	1.3	PlateFormat	Endpoint	Luminescence	Raw	FALSE	1						1	0	1	24	384						0
	Temperature(¡C)	1	2	3	4	5	6	7	8	9	10	11	12	13	14	15	16	17	18	19	20	21	22	23	24
	24	268507	236672	229927	225830	215072	226443	234554	236286	237007	219643	237341	246094	244867	249327	232157	242721	236840	236589	226666	242582	246261	224264	237456	247934
		250024	218662	226945	215546	217608	210083	223712	195118	239946	215211	216072	216103	237564	213149	233495	242052	210273	207770	205600	204593	216270	179513	208443	230290
		259196	215713	223990	213344	321957	203980	209637	215734	242665	200786	214626	231962	233188	282809	207575	207491	223712	222959	212062	211922	193334	204955	155857	244421
		241773	210334	211867	224102	212452	204537	188485	209721	208359	191857	211003	214375	216744	210724	207881	199521	208133	206962	211061	254122	206209	251139	174859	233690
		247962	232575	216019	202726	190938	206979	203645	204558	208104	188738	212257	216187	188374	208104	196483	211922	215340	211226	216691	202954	211504	195173	158587	219366
		261983	234721	192144	205234	206838	206404	197352	219197	210919	178662	209766	202336	212201	211727	222736	220897	208188	200392	202893	200858	184891	207686	168501	224402
		257244	234443	209442	188597	170781	202475	212396	199182	214236	211700	208021	193167	216382	202976	236059	195424	219643	203980	309241	207073	213316	201940	205067	233495
		237537	208476	194672	203255	219447	203320	228645	211888	233696	221566	210529	208299	197403	240256	209052	209024	206488	207519	205708	215350	199159	199326	200942	229676
		256812	224046	101758	214542	198740	190596	204091	223656	196762	204203	240212	210418	309409	203255	198072	204203	295984	294324	205568	205373	210385	207240	206209	354.625
		235836	210752	206794	202949	205847	196121	191778	278348	195034	201611	223322	217198	209832	225691	195508	209470	198824	186284	191384	199911	194839	210390	200747	-348.375
		254206	213929	201555	193362	195034	207101	194030	200050	227001	203883	194477	207176	220033	217775	216187	205094	187725	270960	198322	195146	202057	207491	209749	-67.375
		228478	204537	208829	209888	195285	176392	186730	188792	213144	140950	190993	209400	202754	202754	212145	206627	206181	196093	190850	186674	197570	196205	203840	175.625
		246763	212173	220507	199911	206739	209163	181825	259558	202252	225273	191606	317021	192554	223322	192331	209944	224241	331192	204108	207658	201778	211867	190287	17.625
		233949	218333	233188	213845	194951	219726	252366	219754	214467	217329	209749	215796	221064	228868	205652	330128	232316	212947	262234	249294	217385	204398	202976	-47.375
		247209	195494	207352	210055	202475	202001	192247	218305	190910	197765	202809	216744	233606	215128	216521	207408	208745	209513	205429	204481	204091	197877	206247	270.625
		250916	225774	234275	207430	210975	215992	249188	222012	215128	219113	231209	221761	239488	231655	241718	229175	244620	222736	217274	216995	222904	231488	231432	-355.375
~End
Original Filename: Bm_W1004554; Date Last Saved: 1/13/2019 5:48:06 PM
##BLOCKS= 1
Plate:	Plate33	1.3	PlateFormat	Endpoint	Luminescence	Raw	FALSE	1						1	0	1	24	384						0
	Temperature(¡C)	1	2	3	4	5	6	7	8	9	10	11	12	13	14	15	16	17	18	19	20	21	22	23	24
	22	239697	248143	235460	62446.8	245774	227687	230388	245495	252210	265120	253272	202406	294729	268800	249398	214724	256868	233816	227851	251656	261663	255084	258374	272759
		244742	215504	224562	236157	225148	220198	226318	224395	239084	231769	227489	157292	269023	246415	256715	241119	234429	208768	239307	239614	246220	223308	233231	253133
		237216	231140	237467	163789	227099	222528	231252	225649	220800	235516	232952	157794	263336	233454	237021	241816	251795	237105	241537	233760	251084	246331	169691	258875
		243516	219573	204433	207422	232473	229384	193933	234262	232227	222082	207980	173313	253787	239279	235711	239781	250373	242429	247697	228074	218375	226318	182397	244467
		239976	229635	213748	221413	200037	200232	226123	215504	204189	201904	204997	129253	227600	224702	219183	243488	217873	207171	226235	228966	223029	213076	179606	251990
		239753	255893	209651	213301	204377	195228	221155	229774	224534	222507	210906	111159	197334	219378	231530	237412	224534	225844	208927	221690	211781	226792	178468	242150
		233091	218124	203223	205861	217890	216898	217260	196052	205332	206347	216285	158657	233008	225434	220883	215978	223782	214696	223838	215750	217845	218765	206976	241147
		241676	225733	207840	207979	199145	204412	215170	214612	213358	203771	207896	163700	217721	223392	211045	209011	204855	216424	200733	208063	219185	228325	210176	257279
		249704	235237	210486	200706	207032	200577	211045	216647	200886	200915	229328	147151	218068	217539	236436	218284	213860	204969	149154	208425	209261	217427	208481	426.75
		237879	228576	173859	199145	198476	190980	195968	211184	193258	194770	216591	144671	187552	203994	205945	215755	200873	212996	203074	208007	225566	210738	207255	217.75
		239223	230304	226067	187357	192958	204496	194352	188472	213191	203548	199229	126619	205109	205889	209275	224228	212372	201012	211156	215644	218291	200232	233509	173.75
		238722	224928	196080	211640	216482	207060	202266	196330	207589	193349	166124	129460	214055	221552	233712	222197	176518	203688	190924	213135	202629	202573	234791	-369.25
		233147	200380	219908	217622	213971	193488	210542	218537	218235	215811	221183	148760	240868	225231	219518	220423	218040	262206	212466	213976	219804	222165	232450	-51.25
		228743	176323	219322	215978	214445	219768	209206	239279	238471	215393	228994	160162	227684	157062	213693	226569	234624	204133	228353	218931	227377	202740	223141	-192.25
		215532	223239	224228	220930	211584	239484	223336	218458	243683	233649	228074	178942	233593	229798	214194	237830	225566	226430	207389	223364	228632	221887	213216	-192.25
		236966	221441	232394	225872	231178	236575	225482	230889	249621	233621	246241	183651	233621	241258	247948	267099	236631	234875	238164	240979	247892	236102	247558	-13.25
~End
Original Filename: Bm_W1004556; Date Last Saved: 1/13/2019 4:34:26 PM
##BLOCKS= 1
Plate:	Plate34	1.3	PlateFormat	Endpoint	Luminescence	Raw	FALSE	1						1	0	1	24	384						0
	Temperature(¡C)	1	2	3	4	5	6	7	8	9	10	11	12	13	14	15	16	17	18	19	20	21	22	23	24
	22.5	278540	244053	260279	254676	248934	245923	252446	265409	215793	253533	258105	219472	285872	273800	266524	252558	275083	258774	269256	245868	255959	262593	260809	268448
		244976	228335	246592	264600	236725	241155	233547	254230	241073	234244	237310	165076	261813	248544	250244	251443	246335	226273	237951	239429	239317	217632	237645	267751
		264294	244280	242746	244026	224909	241352	245784	243379	252864	218997	235387	157581	315986	252167	235721	270929	270917	232511	229864	233826	260112	228335	187554	256711
		246898	220884	171819	227053	251303	252892	240906	255122	249491	256683	241577	168809	245282	244502	237607	228091	257252	245979	253645	237227	232572	234623	194334	232209
		254050	248042	256488	229949	216713	230426	238902	206011	226523	238564	221702	186169	233241	218329	209104	204924	249017	268392	231903	210442	220630	229394	196026	264489
		111252	218012	231067	242077	223430	223374	243387	239099	232850	237812	224154	148219	231513	92563.1	220799	239791	242300	232455	221256	223597	221531	221674	192620	248850
		253004	243052	236195	220280	213423	223095	218552	230175	228753	208853	226217	172134	218941	213340	219918	213396	224405	222844	221980	221447	224879	215459	226802	241575
		262314	250300	226802	225472	219305	228474	210693	222761	219416	219695	217103	110642	204422	226936	216407	217354	230537	225604	212128	225910	226217	226161	218218	250969
		250328	238091	231345	227443	221841	205879	214121	219476	221981	207821	220364	139277	235220	208240	220113	210470	234216	204144	216462	220827	248348	235889	220602	813.125
		240906	230453	232905	231540	213254	215709	216914	241129	217027	216016	220113	151507	221757	243749	207153	206301	211668	204415	248237	223192	237422	224572	207652	-181.875
		255457	238314	235236	216323	227722	239596	199044	205621	234997	212945	229032	128022	216824	208975	248926	221925	218051	215737	226233	219193	220838	228029	253290	145.125
		258189	227276	202165	235080	217131	228112	236558	225659	219165	220113	211891	146297	215366	238676	191269	225827	225074	213842	218385	218329	222036	213452	240817	33.125
		243972	207934	219110	222315	223653	210608	243777	237645	221418	223067	200827	165717	218469	221615	220810	223220	240739	212727	219560	227610	218692	240794	220364	-96.875
		239550	223973	220559	231178	210108	221841	233993	236613	227331	219751	230481	169005	213647	237227	215985	243638	223959	217787	189346	214887	221757	209996	214260	117.125
		227973	226774	230962	224238	241213	249129	228710	240282	241965	226607	230872	153374	245096	231095	243080	222984	227638	221390	223179	219388	217131	190628	203042	-428.875
		240934	214873	224182	232516	251554	235164	240990	237254	234662	226774	241999	197957	242941	238001	234088	247930	230983	238397	230203	234133	244585	231150	231540	-400.875
~End
Original Filename: Bm_W1004558; Date Last Saved: 1/13/2019 4:47:02 PM

## Sheet: Table 1 Nf
Table 1 Naegleria fowleri Dose-response raw data
For all plates wells O & P in Columns 17-20 are negative controls (0.5% DMSO), Positive controls; wells L in Columns 17-24 (Posaconazole), wells M in Columns 17-24 (Azithromycin) and wells N in Columns 17-24(DB2385A). Refer to plate map to the right for drug layout.
##BLOCKS= 1
Plate:	Plate01	1.3	PlateFormat	Endpoint	Luminescence	Reduced	FALSE	1						1	0	1	24	384						0
		1	2	3	4	5	6	7	8	9	10	11	12	13	14	15	16	17	18	19	20	21	22	23	24
		432108	366022	340028	267698	241522	243872	282224	242212	371406	256074	398074	441270	232352	237926	267252	250414	29211.5	24311.5	72958.5	248602	224660	293516	368868	306816
		91785.5	150200	260422	283200	207518	199214	181574	217302	157668	254010	380054	442688	185586	201304	226442	215322	64687.5	73542.5	154380	193250	203060	292014	196622	218248
		116074	264688	235362	211226	185586	200078	203562	214626	241578	229844	225996	230318	360946	212618	202446	256212	277818	361574	228254	212564	181432	191356	195536	365464
		8943.5	10391.5	16014.5	63962.5	261538	302222	290810	280104	105656	118246	141258	207602	405078	219336	205178	264604	6777.5	29740.5	254792	264772	212702	193194	341952	444502
		117076	247336	221760	228644	196092	219998	225746	234972	90476.5	150924	193366	230986	226750	221370	203450	220590	2930.5	22497.5	88345.5	391948	367110	194700	387306	368728
		62626.5	119946	112258	137330	230234	219586	202474	249494	208996	250884	386358	279046	221844	203980	216548	216966	177116	386358	268450	354196	359412	194754	202558	384768
		168618	202140	209636	234554	192438	237788	214096	251196	56973.5	251250	210362	228022	210780	225798	213482	218388	201500	244728	390458	267558	208540	339526	380706	431052
		137524	158308	212618	255766	225346	238400	207128	250722	17880.5	69894.5	230874	204824	202586	224530	225468	221984	30798.5	438950	216716	227892	198600	218192	413502	443470
		112090	365772	264934	240184	217014	211754	237982	226360	13592.5	35846.5	231460	424580	263294	382368	198796	246632	58393.5	249786	236974	241056	190602	189738	186646	347476
		140560	178564	232470	234248	214820	217524	217552	206878	129452	174608	237620	407198	227808	355758	196900	240018	232932	216772	228980	229146	197336	174930	183274	274334
		8609.5	35003.5	351996	378042	334786	244942	226024	211002	253090	242358	231014	235140	232582	225160	205456	242944	55246.5	48396.5	51944.5	66413.5	112034	182216	164438	191912
		1621.5	342390	50763.5	258862	223182	196802	214738	202892	131060	211728	227558	283212	237678	235836	215518	256630	2206.5	2679.5	27290.5	31581.5	201728	233578	251052	261816
		250996	212898	211810	198406	216112	195340	204760	225662	134292	280076	218506	244896	193752	214124	215600	413726	25425.5	323212	392356	301742	230930	228980	218248	391910
		292372	196846	212034	196482	184890	181742	209246	192944	202586	211532	191356	232882	197290	207892	219782	411438	55246.5	48396.5	51944.5	66413.5	112034	182216	164438	191912
		316352	231682	191856	196266	192748	205400	201136	190974	200854	209188	218388	204454	190574	214058	220144	209582	201304	226442	215322	220144	642.5	532.5	842.5	285.5
		126742	249504	268088	269762	415394	230498	439926	244024	394196	416712	286350	248660	240268	269272	237816	253080	212618	202446	256212	237816	321.5	141.5	156.5	459.5
~End
Original Filename: Nf_W0001343_1344; Date Last Saved: 10/5/2017 4:52:45 PM
##BLOCKS= 1
Plate:	Plate02	1.3	PlateFormat	Endpoint	Luminescence	Reduced	FALSE	1						1	0	1	24	384						0
		1	2	3	4	5	6	7	8	9	10	11	12	13	14	15	16	17	18	19	20	21	22	23	24
		181557	382662	423580	389668	261158	473508	247861	258733	451230	282660	421633	496897	263416	260976	253102	260545	29780.2	26940.2	74835.2	261604	251485	239220	222769	255248
		89122.2	151075	271919	371613	373119	448975	222719	224447	166845	269368	387122	388907	238997	232948	243903	244795	67845.2	80301.2	157149	306603	228321	217869	201259	232391
		155644	254635	361318	231778	223750	234593	230523	363468	225088	223639	228795	237352	271557	231130	219486	464689	308571	354793	240892	250955	207139	262385	201092	491092
		10263.2	11120.2	17863.2	56539.2	265451	323302	300302	432877	113144	112046	141658	215584	283378	235095	207948	286054	7296.25	15218.2	279223	258482	240363	302839	226983	488161
		174675	395631	234899	264866	215919	236460	225105	239861	97283.2	145614	194899	233143	207279	230886	237603	243980	1772.25	35126.2	308026	433156	407376	396949	285364	362603
		119483	118321	118731	121099	246419	230802	238830	239749	217368	249283	410166	314634	253631	221744	226900	225894	181613	393371	269912	384193	383356	311846	227374	382687
		224809	210010	222663	243485	198946	230258	234899	399425	55954.2	255164	228182	227541	229492	240279	225980	228990	169102	241171	405200	294307	204994	216278	228043	373730
		164727	151103	208477	251736	211292	241942	207000	419296	17307.2	77509.2	254246	243512	218288	246913	244349	233311	35293.2	428794	240844	221158	201936	211348	339482	417922
		118480	361934	287391	256112	221952	222134	251011	234509	11961.2	42727.2	283601	538463	283350	262440	212407	246802	63946.2	273508	508664	414797	219869	197525	207976	313965
		154172	170077	244098	242230	223698	214525	259346	240725	131462	161467	236874	523137	232196	245185	211766	252154	265061	231220	454838	261102	214230	214971	225841	462540
		10792.2	26244.2	370246	377526	316977	251708	252488	228043	275282	287532	248195	229771	231471	231304	202876	254635	163418	272923	219375	239722	204938	212351	209368	340514
		575.25	24768.2	295980	247025	223834	238885	225952	224824	232001	275599	460222	277272	237687	240223	221811	256781	575.25	603.25	56678.2	52584.2	239276	237324	240669	336860
		222552	214720	202556	206666	222543	220488	215562	209678	281008	314216	235763	247526	189551	214497	214191	359898	9978.25	888.25	9574.25	22568.2	212379	247694	268211	276658
		305014	205146	217507	211376	193818	212323	318817	205105	203823	217842	215250	227931	219514	219109	396607	347737	49679.2	57875.2	57485.2	65116.2	114636	193818	162916	177155
		309922	251122	191071	203405	204611	229158	233561	215473	215696	227696	357527	218929	220657	200360	211620	213215	421633	417922	359898	496897	276.25	653.25	488.25	342.75
		125528	252782	268350	275934	247917	247080	459164	263054	420959	433380	450624	413709	422414	269967	253994	248446	387122	308571	347737	388907	153.25	592.25	351.25	802.75
~End
Original Filename: Nf_W0001345_1346; Date Last Saved: 10/5/2017 4:49:19 PM
##BLOCKS= 1
Plate:	Plate03	1.3	PlateFormat	Endpoint	Luminescence	Reduced	FALSE	1						1	0	1	24	384						0
		1	2	3	4	5	6	7	8	9	10	11	12	13	14	15	16	17	18	19	20	21	22	23	24
		372114	306994	372729	386621	382576	448839	329108	320603	57755.2	231137	490897	576316	293833	311927	284776	283071	343166	359033	278917	288675	284241	348016	356407	336414
		112408	138287	255081	244536	229966	392979	227820	276519	70462.2	277849	382380	458802	239722	234342	246384	253381	93718.2	128982	233171	266985	244349	257785	210484	272059
		237882	256363	258108	265507	220464	239359	263515	380484	80794.2	118438	247638	286473	255011	257869	243847	493074	10336.2	31784.2	229381	236823	265117	306548	399314	494592
		276185	276742	302728	254440	258705	247387	235527	256363	119648	246551	301836	265173	466208	256982	243959	268211	289066	439407	239220	260266	223862	227625	395771	544439
		49744.2	147676	225982	245938	245240	269048	224197	260127	264247	270135	225138	258008	234565	273369	245297	252489	266678	249701	250760	382799	372896	235847	246635	376578
		243185	235893	240172	251262	248642	248816	228071	270023	237976	257534	221437	257646	263909	293805	252098	248474	131852	147871	200449	363608	373259	249924	360344	490116
		171415	218901	249422	237464	234626	255743	269504	266706	8143.25	161830	278415	214051	261521	244154	241896	243206	353288	294774	267739	263712	252739	233227	250286	530424
		165285	225423	217705	249757	238244	227235	229966	290153	7785.25	13026.2	106586	238718	272526	249339	231388	233590	461620	376829	254551	244377	243178	253799	508454	523640
		58070.2	59769.2	69181.2	263937	244739	234621	251039	265674	326.25	185.25	13852.2	196522	191088	267068	247638	251374	238077	295004	270107	386621	225367	229502	230969	476495
		354069	270665	227812	242732	228657	240976	266838	247775	80628.2	259458	356216	491327	252182	451490	239919	258426	230691	354627	253409	400792	228572	229158	236321	464439
		133078	232921	235959	245269	231388	230914	240976	225506	247332	329470	272644	259067	243791	244739	228517	253492	234259	234513	270135	255490	233227	231694	249813	320491
		241.25	313631	219514	258956	225562	234482	241366	256224	20397.2	77453.2	419513	240196	251067	251401	246802	283657	1591.25	5640.25	19005.2	45755.2	237743	248844	267710	286551
		179802	217842	164282	196142	218594	223165	222998	237185	174117	162192	190530	243791	205105	235736	513652	381153	3672.25	7637.25	56427.2	54422.2	297281	306548	336414	399314
		214440	423754	252907	226120	233757	224969	227569	225088	234342	231973	215529	241777	221159	232001	464299	403124	57931.2	57040.2	65032.2	72579.2	116586	190447	158765	190948
		123829	184706	234342	225646	228629	366034	233590	213145	241143	249367	231750	223834	248112	255834	237269	241311	252795	260322	255834	336414	260322	437.25	795.25	371.75
		328438	268128	265092	263807	292802	287867	415356	266567	151771	345088	309674	274874	297347	300886	273399	282067	305572	297281	300886	272059	297281	268.25	572.25	1333.75
~End
Original Filename: Nf_W0001347_1348; Date Last Saved: 10/5/2017 4:42:35 PM
##BLOCKS= 1
Plate:	Plate04	1.3	PlateFormat	Endpoint	Luminescence	Reduced	FALSE	1						1	0	1	24	384						0
		1	2	3	4	5	6	7	8	9	10	11	12	13	14	15	16	17	18	19	20	21	22	23	24
		255444	232892	290588	306924	217786	294250	204352	209592	46540.5	179272	369968	409870	221150	211014	224782	204230	259020	292384	181892	192898	194180	202792	185598	209174
		72605.5	123912	203990	268518	294754	273034	194878	185570	107338	201444	213634	417086	172946	178798	188216	188468	55841.5	91655.5	172334	183368	166260	178492	169770	204994
		176904	184538	191056	170216	173280	181836	167486	200256	61939.5	88118.5	170968	188608	194794	191952	175148	370888	23847.5	31522.5	165396	174870	176448	179858	170884	393762
		201286	221882	233200	196968	198686	175322	168404	206722	102630	176792	214274	185428	180414	202792	176012	229604	336470	197720	166342	194598	164058	157366	165256	341686
		42530.5	241728	165786	185542	167068	174452	174980	340570	208142	200814	167540	208840	174506	167012	180476	198472	192258	162470	176542	193428	191812	174758	170272	340626
		126336	202624	194960	177940	176542	180666	166062	271864	185208	172250	174312	194794	169854	176876	178854	218900	105694	128814	150724	297682	205442	172918	173616	351252
		146422	172424	193928	200200	191812	190634	167610	213410	5444.5	127672	221436	174870	166314	186350	182254	172114	259234	365784	187326	196382	169464	181446	183284	334686
		127846	179328	167430	193956	187102	188580	171108	205104	11357.5	10232.5	89566.5	204548	177850	181668	179634	174116	205442	205356	186238	178770	165162	183372	212128	382018
		50550.5	53195.5	62635.5	203460	183146	177488	214414	193846	3022.5	6558.5	16166.5	179690	142604	98897.5	171582	181864	193484	198250	354628	230498	168488	158830	160604	233618
		252154	214330	192408	191506	175984	174534	195714	188468	71909.5	199726	241310	363292	186600	195072	177572	191700	174062	224280	443900	328216	176336	161020	163946	262608
		90068.5	207724	170802	205722	193930	184036	214984	200256	164448	226510	205578	203238	193678	195504	170690	209480	173634	176758	178214	191226	171582	170550	184706	327882
		5333.5	239164	154418	207272	185040	180136	189444	190724	21091.5	57904.5	293678	186600	196354	201064	189722	202486	2939.5	4243.5	18056.5	29611.5	191478	184872	208770	225562
		135556	208622	123438	142366	166928	164754	218064	178798	137590	119010	138060	172334	156480	176736	365366	332064	75975.5	120540	141350	152412	234146	177378	179244	257980
		172528	331346	195128	172640	173858	172306	216590	173810	168322	178632	166232	185124	168154	182476	388574	335374	40887.5	35207.5	45781.5	55176.5	99145.5	150246	136782	152524
		110680	151576	183396	180360	178158	169630	182448	161160	199782	180136	290600	182392	174006	181824	163362	170438	334686	332064	341686	369968	448.5	241.5	972.5	363.5
		244404	184984	184696	191170	213828	184818	213048	198750	107894	280590	314160	202260	192592	170212	189136	191700	382018	335374	340626	313634	396.5	431.5	573.5	846.5
~End
Original Filename: Nf_W0001349_1350; Date Last Saved: 10/5/2017 4:56:38 PM
##BLOCKS= 1
Plate:	Plate05	1.3	PlateFormat	Endpoint	Luminescence	Reduced	FALSE	1						1	0	1	24	384						0
		1	2	3	4	5	6	7	8	9	10	11	12	13	14	15	16	17	18	19	20	21	22	23	24
		377007	312107	292928	312414	253642	260388	295238	298695	70668	85138	169168	590327	295210	280818	270340	268556	58916	141271	359096	295237	263036	296465	412269	383073
		302025	263752	230812	238506	360843	196811	223677	264319	166632	264090	292031	434897	237056	235161	247786	246533	112139	159873	323708	227105	234074	260918	208293	302181
		87406	179366	228527	215399	150026	217239	268054	218883	225600	301428	273240	272794	204640	255147	162040	456715	486135	475969	199222	265016	253614	246896	172484	445808
		331910	305304	242715	261280	221643	232457	255983	227551	45856	49838	60559	92781	461240	393019	208061	248429	387830	258437	263928	253277	226726	240011	419691	451138
		11553	2477	221670	261559	274171	261921	396255	247589	431326	324305	247453	297747	556818	451026	248913	242185	225433	244777	250377	442934	211748	230217	202579	488954
		112	928	1308	2505	73898	197034	230590	243169	237809	260081	236025	293716	456208	288072	240039	245393	83534	101833	221336	432944	256680	227161	433893	377286
		285981	332269	270508	290280	256792	281297	265378	256875	160558	320784	260611	237112	267582	213922	279624	273890	107878	191655	247035	235510	271400	241683	226046	510223
		322592	230088	256011	254367	251467	249962	231258	251774	223789	312721	270786	254171	223649	237809	260249	263176	8741	46468	257433	238561	250518	249628	235144	424490
		224541	325409	236974	245641	214591	226799	208711	241878	361052	255928	252638	449659	224625	255952	264203	250377	287013	493279	218075	467938	217322	221670	188779	399352
		301065	223454	248847	241572	226771	235510	257782	242492	147546	347023	350109	421700	253753	388026	242157	258910	245669	257154	243356	447873	244638	212919	208097	391708
		163250	220193	250380	287793	235469	413078	272877	265462	150054	357259	390536	430210	337401	273742	248931	280851	41734	88297	165936	205865	270452	263977	253865	276114
		453928	273270	240888	263176	253305	230478	249377	230422	206851	252638	235201	245000	235607	232513	241878	259580	1670	2587	17463	40120	237196	238840	249154	280963
		51679	122948	387635	343397	214675	218911	232624	242687	195450	308650	198120	239370	205478	221447	378114	461128	54070	55156	62814	68934	135164	174761	142643	179143
		5401	12611	145290	258102	262981	222144	238366	245614	91193	137359	163716	263622	287765	228697	233906	383496	305582	238422	256764	243161	241850	255482	240150	415059
		109939	180704	241154	201019	186361	224402	204558	222367	100775	199709	159750	388472	203666	235021	228806	254088	456715	445808	488954	424490	554	731	360	369
		277004	263287	327752	294234	415701	271623	438832	441873	131444	302571	493559	427671	429121	272069	276334	281859	486135	451138	510223	399352	167	334	239	696
~End
Original Filename: Nf_W0001351_1352; Date Last Saved: 10/5/2017 4:39:29 PM
##BLOCKS= 1
Plate:	Plate06	1.3	PlateFormat	Endpoint	Luminescence	Reduced	FALSE	1						1	0	1	24	384						0
		1	2	3	4	5	6	7	8	9	10	11	12	13	14	15	16	17	18	19	20	21	22	23	24
		337499	300913	267467	329021	213882	307131	205984	192646	55720.2	72187.2	155658	499881	166842	191141	171953	184759	53167.2	121180	284211	290373	192311	234395	200504	249670
		297873	193064	161771	164084	243120	143021	138814	162273	103854	178462	262605	311341	148649	144748	152298	136975	72711.2	138285	154898	252235	145389	156366	130289	191754
		85945.2	209534	173418	139427	158734	154026	156310	256026	180580	266313	177470	256835	188493	265755	143773	319065	174812	262995	150097	158066	148482	213352	251594	332005
		204768	180397	155307	156923	157397	152939	154757	156533	45285.2	41263.2	57483.2	83828.2	210899	148565	151045	181109	265616	229858	155976	145500	130781	131069	160724	276712
		68622.2	122030	181834	183394	179326	155475	155475	273171	324615	220515	170493	172750	292910	157202	156004	172967	168765	168576	189775	263748	148369	229266	256695	305235
		684.25	1463.25	767.25	1554.25	56509.2	148983	148788	160442	166898	168932	136725	146364	152928	150564	147947	150014	68372.2	72148.2	154806	253058	144888	143968	275847	276489
		230242	295141	195991	207778	158539	171050	147919	150677	134050	176372	141628	151859	153051	155967	146559	170047	92128.2	177682	177932	139901	150710	143416	164112	274481
		306545	168042	157063	167985	139336	152243	161287	156450	164664	187379	159264	149679	138942	157286	157564	160573	44.25	55395.2	133270	138090	150181	140292	262466	281619
		256946	271136	162970	179075	150677	149748	147479	285996	192247	166703	187181	299602	157787	253350	154448	165143	168294	274649	172404	301024	139483	144654	138463	285949
		180301	179187	160128	171953	145835	132936	159114	148649	145330	264913	265867	329662	159236	251984	149679	159152	177152	273506	170688	184954	130847	125303	126026	291237
		133187	197990	160239	173307	147061	170075	172276	294444	120261	198916	344862	297665	228506	197857	165733	181109	29917.2	73412.2	144776	212711	183868	152354	180747	286832
		195484	170660	140876	194596	167790	156478	154193	153125	138173	148426	149122	152298	147116	155179	140011	166034	2257.25	9540.25	17276.2	22455.2	173586	188243	208893	223859
		48015.2	99509.2	288143	318396	174199	258061	139288	152103	148342	165031	165366	178685	266982	152112	155602	233447	162802	164805	171468	154054	127086	142262	201591	271108
		3551.25	12209.2	117336	197550	184035	150014	147947	159347	73357.2	108589	129621	205214	227678	147841	146315	256890	45760.2	44006.2	44610.2	55255.2	99268.2	161939	140541	155809
		99802.2	137672	199228	147339	148677	150181	143299	255218	73719.2	115080	158106	310031	145555	280992	144302	142659	233447	291237	281619	276712	655.25	334.25	936.25	234.75
		138097	174394	203570	193955	213937	204406	193007	167567	136363	202065	296312	175174	258479	199613	181121	174728	256890	286832	285949	305235	617.25	485.25	647.25	584.75
~End
Original Filename: Nf_W0001353_1354; Date Last Saved: 10/5/2017 5:12:17 PM
##BLOCKS= 1
Plate:	Plate07	1.3	PlateFormat	Endpoint	Luminescence	Reduced	FALSE	1						1	0	1	24	384						0
		1	2	3	4	5	6	7	8	9	10	11	12	13	14	15	16	17	18	19	20	21	22	23	24
		340430	460334	436447	434410	473088	490699	228431	259372	313433	278098	278552	412901	330583	252514	257476	252765	205962	273506	546021	262550	279056	387622	237839	372447
		482214	260180	383677	382573	427686	466501	214885	240361	393090	218313	248361	387957	358389	227809	235917	230688	132110	195600	365865	197439	221797	216641	315162	308275
		472558	225727	383382	217672	189915	226758	227288	397665	98310.8	291824	221156	369547	422775	233754	189998	458436	265672	318230	267847	238939	212550	291433	309250	468818
		154416	254270	225866	236124	229378	215833	207834	413819	66560.8	276350	247311	219345	225415	389159	225866	273255	170326	392727	223079	226936	206914	194652	285550	401264
		197883	315726	215275	217979	223414	222290	413484	401850	230314	284546	225253	334348	216012	229323	224835	248890	78953.8	130067	223665	451683	426430	198888	197523	389352
		411419	383354	216864	212767	213957	226591	218982	338035	223051	225643	217533	353592	230465	226480	236430	256166	47235.8	44283.8	49741.8	70710.8	79483.8	194534	317226	410778
		96333.8	107420	206190	225978	222299	251566	209729	415353	99564.8	143912	240890	221100	210635	238409	246419	215861	409662	392300	231720	238141	230990	227873	225671	411364
		262188	358752	239577	252040	231525	258555	212182	370216	253100	210664	218313	221296	199657	238772	257532	239970	141171	332731	237490	218731	205577	238744	374379	366952
		144323	331336	222522	243092	218676	233749	264557	242869	213113	204546	233559	500971	241698	216334	231274	237916	265142	230427	409913	473897	218258	200023	196054	471525
		423130	222243	198916	242928	212795	210398	424756	233580	232194	203459	410842	474874	258257	463766	208865	341432	238549	250117	359672	448976	221240	195795	206385	275151
		403524	408769	206106	247831	225950	215833	395154	214885	226232	435247	425621	217672	398584	253490	212859	404054	217672	198916	244040	426371	259985	203513	232361	371945
		421575	392978	198080	355098	228682	211067	412928	218954	402444	344584	260375	218096	340958	238901	218871	218433	1685.75	2655.75	8700.75	27298.8	227260	237071	241754	280894
		416817	214323	196408	208057	396745	226340	224486	205298	240221	215393	226480	385446	379337	226368	378222	342743	348767	213742	233411	350803	317532	216948	349896	328269
		213520	179465	243733	195070	342185	211541	213854	209425	203882	214913	216223	366060	190695	202734	303164	338810	54684.8	56340.8	59738.8	66358.8	136335	182430	163854	216028
		381597	177264	191670	207109	249476	205159	396494	176929	207918	365865	406446	247970	226992	190862	201006	218815	341432	366952	410778	401264	946.75	883.75	475.75	486.25
		386032	238577	224668	257142	368431	253769	463794	244040	484391	443618	368772	347819	347689	330249	226006	258926	404054	471525	411364	389352	721.75	208.75	995.75	606.25
~End
Original Filename: Nf_W0001355_1356; Date Last Saved: 10/5/2017 4:46:03 PM
##BLOCKS= 1
Plate:	Plate08	1.3	PlateFormat	Endpoint	Luminescence	Reduced	FALSE	1						1	0	1	24	384						0
		1	2	3	4	5	6	7	8	9	10	11	12	13	14	15	16	17	18	19	20	21	22	23	24
		227154	195326	198837	173145	157514	181616	180195	171724	227516	201959	269590	328301	176290	179805	184319	168993	209511	150004	223948	185183	188359	175458	284467	259460
		171674	159066	153578	149629	135811	160051	146342	155146	235209	170526	172058	183817	146205	147372	152917	140689	94000.2	160105	141661	155942	154923	163839	145701	245104
		213475	153599	160718	161470	145811	157265	161749	170582	82079.2	232647	158461	165511	181950	166151	150409	185354	164925	202851	183243	176349	153975	182953	144754	323811
		97871.2	196557	161916	148208	150604	161387	160356	166179	43621.2	216646	164173	159600	159910	164062	158823	195937	126962	239947	141996	161164	136018	173507	148682	323979
		69506.2	153550	148097	152972	151914	169662	137817	156511	160718	208034	158294	167312	146767	151357	143890	148598	56681.2	91047.2	159436	179133	178795	140714	149239	282460
		221997	163421	154756	142246	165901	148598	137705	155285	152276	157068	143897	161944	137538	143751	144207	151440	35157.2	35602.2	43427.2	56069.2	64837.2	128504	148487	308697
		57795.2	78960.2	147150	169411	133721	159488	153390	161888	72499.2	101409	165257	161683	143925	165427	145199	136702	175430	305187	142915	152777	160551	154000	177715	313327
		206418	257200	183734	194546	142912	163379	156645	169718	174845	140661	141243	152889	153558	154811	150716	153585	109375	242595	149295	142068	139516	158390	176600	323309
		105057	255836	170549	182483	153808	152805	162250	162893	128651	129013	163894	283408	151189	287423	136897	161470	170860	150827	242586	158573	131716	125944	139154	202711
		185545	190338	136869	183399	146289	141745	151802	151106	134529	132022	158418	290211	151802	141271	153502	157433	152471	128223	263670	150904	131493	132802	134474	190645
		213720	189502	135989	180083	144252	146899	154895	149490	135031	134195	243822	147958	154110	154338	126172	152610	119236	135342	139906	138680	138374	138550	152227	172532
		194434	189028	141160	178216	141996	147066	154143	140630	131660	140658	245773	153641	150855	144038	131771	154505	136580	133526	141048	141438	139265	143305	151579	275629
		181588	165148	151022	155564	157960	153056	142887	146370	140686	132669	138987	147150	124779	148069	296234	166764	516.25	8290.25	12549.2	31537.2	173479	202154	220548	207978
		171501	159882	146605	156594	154675	168667	130267	142887	130908	153390	136200	153975	155675	151384	291215	177993	42090.2	40976.2	48940.2	52449.2	98763.2	162556	137454	181588
		201819	144419	138123	143388	139901	143847	151833	139293	139098	160356	140801	156054	147555	142191	144364	137092	323811	275629	242586	259460	664.25	666.25	832.25	328.25
		185712	168965	165989	167712	176154	172198	286280	176797	296986	317481	258457	173981	271894	273343	170520	172421	323979	269590	263670	245104	831.25	511.25	813.25	805.75
~End
Original Filename: Nf_W0001357_1358; Date Last Saved: 10/5/2017 5:16:00 PM
Compound	initial processing: Layer 1
Compound ID	Curve	qAC50	S0	Sinf	Layer 1: Log AC50	Layer 1: SE Log AC50	Layer 1: R^2	Valid	Activity Flag	Description
CO[C@@H]1[C@@H](CC[C@@]2([C@H]1[C@]1(C)OC1CC=C(C)C)CO2)OC(=O)/C=C/c1ccc(cc1)OCCN(C)C		2.1064e-08	15.5927	-70.2059	-7.67646	0.0601809	0.964547	TRUE	Inhibitor			CBR-001-635-313-2	RFM-010-744-8
CC[C@@H]1/C=C/C=C/C[C@H](C)[C@@H](O)[C@](C)(O)C(=O)[C@H](C)[C@@H](O)[C@H](C)C(=O)[C@@H]([C@H]([C@@H](/C=C/C(=O)O[C@H]2[C@H]([C@@H](CC1)O[C@]1(O[C@H](C[C@@H](O)C)[C@@H](CC1=O)C)[C@@H]2C)C)C)O)C		5.59709e-08	-5.40744	-99.565	-7.25204	0.0306713	0.988984	TRUE	Inhibitor			CBR-001-573-603-5	RFM-002-401-1
ONC(=O)c1cnc(nc1)N(Cc1cc2c(s1)c(nc(n2)c1ccc(nc1)OC)N1CCOCC1)C		1.28671e-07	24.6672	-94.3768	-6.89052	0.037378	0.985039	TRUE	Inhibitor			CBR-001-625-254-3	RFM-009-224-0
CO[C@@H]1[C@@H](CC[C@@]2([C@H]1[C@@]1(C)O[C@@H]1CC=C(C)C)CO2)OC(=O)/C=C/C=C/C=C/C=C/C(=O)O		1.49242e-07	5.12171	-61.0927	-6.82611	0.201604	0.710407	TRUE	Inhibitor			CBR-001-573-672-8	RFM-002-470-4
CN[C@@H]1C[C@H]2O[C@]([C@@H]1OC)(C)n1c3ccccc3c3c1c1n2c2ccccc2c1c1c3CNC1=O		2.07801e-07	-3.94394	-99.7879	-6.68235	0.0395933	0.971202	TRUE	Inhibitor			CBR-001-571-458-6	RFM-000-444-4
CN(Cc1cccc2c1cccc2)C/C=C/C#CC(C)(C)C		2.25281e-07	0.964941	-49.0351	-6.64728	0.169245	0.67984	TRUE	Inhibitor			CBR-001-586-893-6	RFM-006-156-3
CO[C@@H]1[C@@H](CC[C@@]2([C@H]1[C@@]1(C)O[C@@H]1CC=C(C)C)CO2)OC(=O)NC(=O)CCl		2.91031e-07	0.80973	-61.8747	-6.53606	0.112855	0.939563	TRUE	Inhibitor			CBR-001-573-249-7	RFM-002-053-1
CCC1OC(=O)C(C)C(OC2OC(C)C(C(C2)(C)OC)O)C(C)C(OC2OC(C)CC(C2O)N(C)C)C(CC(CN(C(C(C1(C)O)O)C)C)C)(C)O		2.91287e-07	3.41409	-68.8058	-6.53568	0.0556322	0.940631	TRUE	Inhibitor			CBR-001-572-464-8	RFM-001-394-5
O=C1SC[C@H](N1)[C@@]1(O)C[C@H]2C[C@H](O1)CC[C@H](C)/C=C\CC/C(=C\C(=O)O2)/C		3.27732e-07	-8.68721	-85.0872	-6.48448	0.0616264	0.916283	TRUE	Inhibitor			CBR-001-585-082-5	RFM-004-662-8
N#CC1=C[C@@]2(C)[C@H](C(C1=O)(C)C)CC[C@@]1(C2=CC(=O)[C@H]2[C@@]1(C)CC[C@@]1([C@H]2CC(C)(C)CC1)C(=O)O)C		3.35235e-07	0.953356	-96.9953	-6.47465	0.0347625	0.976758	TRUE	Inhibitor			CBR-001-586-292-7	RFM-005-560-7
N#CC1=C[C@@]2(C)[C@H](C(C1=O)(C)C)CC[C@@]1(C2=CC(=O)[C@H]2[C@@]1(C)CC[C@@]1([C@H]2CC(C)(C)CC1)C(=O)OC)C		3.55959e-07	16.501	-90.2822	-6.4486	0.10734	0.817225	TRUE	Inhibitor			CBR-001-597-311-2	RFM-007-134-1
C=C[C@]1(C)C[C@@H](OC(=O)CSC(CNC(=O)[C@@H](C(C)C)N)(C)C)C2(C)[C@H](C)CCC3([C@H]([C@@H]1O)C)[C@H]2C(=O)CC3		4.20337e-07	-1.0032	-51.0032	-6.3764	0.221604	0.75632	TRUE	Not Active			CBR-001-625-287-2	RFM-009-257-9
CN(CCCNc1c2ccccc2nc2c1c(ccc2)[N+](=O)[O-])C		4.24658e-07	1.30537	-92.8523	-6.37196	0.023603	0.977009	TRUE	Inhibitor			CBR-001-622-623-6	RFM-008-186-7
ONC(=O)c1cnc(nc1)N1CCN(CC1)S(=O)(=O)c1ccc2c(c1)cccc2		5.16177e-07	5.24201	-95.5613	-6.2872	0.0989519	0.975554	TRUE	Inhibitor			CBR-001-573-425-5	RFM-002-226-4
ONC(=O)c1cnc(nc1)N1CCC(CC1)CNCc1cn(c2c1cccc2)C		7.50285e-07	4.88573	-92.0692	-6.12477	0.120329	0.942978	TRUE	Inhibitor			CBR-001-584-896-1	RFM-004-476-8
CC[C@H]1OC(=O)[C@H](C)[C@@H](O[C@@H]2O[C@@H](C)[C@@H]([C@](C2)(C)OC)O)[C@H](C)[C@@H](O[C@@H]2OC(C)C[C@@H]([C@H]2O)N(C)C)[C@](C[C@H](C(=O)[C@@H]([C@H]([C@]1(C)O)O)C)C)(C)O		7.68357e-07	4.14436	-55.423	-6.11444	0.194362	0.80328	TRUE	Inhibitor			CBR-001-584-931-7	RFM-004-511-4
C=C[C@]1(C)C[C@@H](OC(=O)CS[C@H]2CCCN(C2)C(=O)[C@@H](C(C)C)N)C2(C)[C@H](C)CC[C@]3([C@H]([C@@H]1O)C)[C@H]2C(=O)CC3		8.28876e-07	-3.27121	-53.2712	-6.08151	0.108221	0.932268	TRUE	Inhibitor			CBR-001-633-184-3	RFM-009-587-4
CCC1OC(=O)C(C)C(OC2OC(C)C(C(C2)(C)OC)O)C(C)C(OC2OC(C)CC(C2O)N(C)C)C(CC(C(=O)C(C(C1(C)O)O)C)C)(C)O		9.01255e-07	3.98947	-98.1554	-6.04515	0.209813	0.873613	TRUE	Inhibitor			CBR-001-572-463-7	RFM-001-393-4
ONC(=O)c1cnc(nc1)N1C[C@@H]2[C@H](C1)[C@H]2NCc1ccc2c(n1)ccc(c2)F		9.738e-07	13.8511	-98.8261	-6.01153	0.106701	0.965696	TRUE	Inhibitor			CBR-001-622-530-2	RFM-008-170-9
ONC(=O)c1ccc(cc1)NC(=O)[C@H](c1ccccc1)C(C)C		9.96158e-07	7.35339	-100	-6.00167	0.0369657	0.991856	TRUE	Inhibitor			CBR-001-585-063-2	RFM-004-643-5
C[N+](=C1C=CC(=C(c2ccc(cc2)N(C)C)c2ccc(cc2)N(C)C)C=C1)C		1.08088e-06	2.33472	-100	-5.96622	0.0665001	0.955308	TRUE	Inhibitor			CBR-001-571-024-4	RFM-000-056-6
COCc1c(c2ccc(cc2)F)c(/C=C/[C@H](C[C@H](CC(=O)O)O)O)c(nc1C(C)C)C(C)C		1.09311e-06	18.9316	-97.3167	-5.96134	0.278553	0.79854	TRUE	Inhibitor			CBR-001-586-375-9	RFM-005-642-8
ONC(=O)/C=C/c1ccc(cc1)CNCCc1c(C)[nH]c2c1cccc2		1.2462e-06	20.6431	-100	-5.90441	0.223742	0.860844	TRUE	Inhibitor			CBR-001-584-770-8	RFM-004-350-5
Brc1cc(Br)c2c(c1)[C@H](NCCCNc1cc(=O)c3c([nH]1)ccs3)CCO2		1.42564e-06	14.6463	-100	-5.84599	0.105114	0.873027	TRUE	Inhibitor			CBR-001-572-221-1	RFM-001-153-0
O=C(Cn1cnc2c(c1=O)cc(c(c2)Br)Cl)C[C@@H]1NCCC[C@H]1O		1.48654e-06	3.45593	-100	-5.82782	0.0170789	0.996954	TRUE	Inhibitor			CBR-001-586-570-0	RFM-005-835-5
OC[C@@]1(O)C[C@H]2O[C@]1(C)n1c3c4n2c2ccccc2c4c2c(c3c3c1cccc3)CNC2=O		2.30977e-06	1.38875	-100	-5.63643	0.0317774	0.97391	TRUE	Inhibitor			CBR-001-624-877-4	RFM-008-929-2
COc1cccc(n1)c1cc(F)ccc1[C@@H]1NC(=O)c2c(C1)nc(nc2C)N		2.49193e-06	6.51177	-100	-5.60346	0.169316	0.636235	TRUE	Inhibitor			CBR-001-573-405-1	RFM-002-207-1
C[C@@H]1CCC[C@@H](O)/C=C/C(=O)O[C@@]23[C@@H](/C=C/C1)[C@H](O)C(=C)[C@H]([C@H]3[C@@H](NC2=O)Cc1ccccc1)C		3.16047e-06	-3.88722	-100	-5.50025	0.0858977	0.822085	TRUE	Inhibitor			CBR-001-586-429-6	RFM-005-696-2
C[C@@H]1C[C@H]2O[C@@H]2/C=C\C=C\C(=O)Cc2c(C(=O)O1)c(O)cc(c2Cl)O		3.371e-06	7.78968	-100	-5.47224	0.0774957	0.836109	TRUE	Inhibitor			CBR-001-571-775-6	RFM-000-760-3
OC(CC(/C=C/c1c(nc2c(c1c1ccc(cc1)F)cccc2)C1CC1)O)CC(=O)O		3.48287e-06	15.6612	-100	-5.45806	0.174773	0.68445	TRUE	Inhibitor			CBR-001-574-030-4	RFM-002-828-4
OCCn1ncc(c1)/C=C/c1n[nH]c2c1cc(cc2)O[C@@H](c1c(Cl)cncc1Cl)C		3.57014e-06	10.2009	-100	-5.44731	0.190303	0.804828	TRUE	Inhibitor			CBR-001-574-201-5	RFM-002-997-0
Cc1cc(ccc1/N=N/c1c(O)c2c(N)cc(cc2cc1S(=O)(=O)[O-])S(=O)(=O)[O-])c1ccc(c(c1)C)/N=N/c1c(O)c2c(N)cc(cc2cc1S(=O)(=O)[O-])S(=O)(=O)[O-]		3.57689e-06	-0.490304	-100	-5.44649	0.0489676	0.951694	TRUE	Inhibitor			CBR-001-624-905-1	RFM-008-957-6
COCCOCO/N=C\1/[C@H](C)C[C@@](C)(O)[C@H](O[C@@H]2O[C@H](C)C[C@@H]([C@H]2O)N(C)C)[C@@H](C)[C@H](O[C@@H]2O[C@@H](C)[C@@H]([C@](C2)(C)OC)O)[C@H](C(=O)O[C@@H]([C@@]([C@@H]([C@H]1C)O)(C)O)CC)C		3.82614e-06	13.4004	-100	-5.41724	0.1333	0.755271	TRUE	Inhibitor			CBR-001-584-757-1	RFM-004-337-8
OCCN(Cc1ccc(cc1)/C=C/C(=O)NO)CCc1c[nH]c2c1cccc2		3.8275e-06	10.1437	-100	-5.41709	0.0568428	0.913245	TRUE	Inhibitor			CBR-001-584-745-7	RFM-004-325-4
NC(=O)C1C(=O)C[C@H]2[C@](C1=O)(O)C(=O)C1[C@H](C2)Cc2c(C1=O)c(O)ccc2		3.91485e-06	0.132885	-100	-5.40728	0.0509563	0.867731	TRUE	Inhibitor			CBR-001-586-597-1	RFM-005-862-8
C[n+]1cc2c3OCOc3ccc2c2c1c1cc3OCOc3cc1cc2		4.50756e-06	3.05151	-100	-5.34606	0.0261015	0.98571	TRUE	Inhibitor			CBR-001-625-311-5	RFM-009-279-5
COC(=O)[C@@]12OC[C@]34[C@H]2[C@@H](OC(=O)/C=C(/C(C)C)\C)C(=O)O[C@@H]4C[C@@H]2[C@]([C@H]3[C@H]([C@@H]1O)O)(C)CC(=O)C(=C2C)O		4.71591e-06	1.05019	-100	-5.32644	0.114571	0.524312	TRUE	Inhibitor			CBR-001-585-050-7	RFM-004-630-0
CCC(=O)OC1C(OC(CC1N(C)C)C)OC1C(C)C(OC2OC(C)C(C(C2)(C)OC)O)C(C)C(=O)OC(CC)C(C(C(C(=O)C(CC1(C)O)C)C)O)(C)O		4.9596e-06	-5.4256	-100	-5.30455	0.12512	0.553394	TRUE	Inhibitor			CBR-001-634-693-3	RFM-010-469-8
CCCCCCCCN(CC(P(=O)(O)O)P(=O)(O)O)C		5.10038e-06	12.3921	-100	-5.2924	0.0942823	0.198937	TRUE	Inhibitor			CBR-001-670-103-4	RFM-011-284-5
Nc1ccc2c(c1)[n+](C)c1c(c2)ccc(c1)N.Nc1ccc2c(c1)nc1c(c2)ccc(c1)N		5.10375e-06	5.21089	-100	-5.29211	0.0182466	0.910814	TRUE	Inhibitor			CBR-001-571-038-0	RFM-000-070-4
CCC1OC(=O)C(C)(F)C(=O)C(C)C(OC2OC(C)CC(C2O)N(C)C)C(CC(C(=O)C(C2C1(C)OC(=O)N2CCCCn1nnc(c1)c1cccc(c1)N)C)C)(C)OC		5.1578e-06	8.03974	-100	-5.28754	0.199784	0.765817	TRUE	Inhibitor			CBR-001-624-900-6	RFM-008-952-1
CCCCc1oc2c(c1C(=O)c1ccc(s1)OCCN(CC)CC)cccc2		5.22092e-06	3.07707	-100	-5.28225	0.0439194	0.706872	TRUE	Inhibitor			CBR-001-585-199-7	RFM-004-773-4
[O-][n+]1ccccc1SSc1cccc[n+]1[O-]		5.281e-06			-	-	-	TRUE	Not Active			CBR-001-571-244-4	RFM-000-262-0
CC[C@H]1OC(=O)[C@H](C)C(=O)[C@H](C)[C@@H](O[C@@H]2O[C@H](C)C[C@@H]([C@H]2O)N(C)C)[C@](C[C@H](C(=O)[C@@H]([C@@H]2[C@]1(C)OC(=O)N2NCCCc1ccnc2c1cccc2)C)C)(C)OC		5.281e-06			-	-	-	TRUE	Not Active			CBR-001-600-195-9	RFM-007-521-8
OC[C@H]1O[C@H]([C@@H]([C@@H]1O)O)n1ccc2c1ncnc2N		5.281e-06			-	-	-	TRUE	Not Active			CBR-001-635-308-5	RFM-010-739-1
CCCCc1nc2c(n1CCN(CC)CC)ccc(c2)/C=C/C(=O)NO		5.31315e-06	2.62462	-100	-5.27465	0.0302889	0.908223	TRUE	Inhibitor			CBR-001-584-897-2	RFM-004-477-9
CN(Cc1cccc2c1cccc2)Cc1ccc(cc1)C(C)(C)C		5.34759e-06	3.46713	-100	-5.27184	0.123771	0.802975	TRUE	Inhibitor			CBR-001-574-602-8	RFM-003-397-6
CN(Cc1cccc2c1cccc2)C/C=C/c1ccccc1		5.60656e-06	-7.16697	-100	-5.2513	0.136782	0.518124	TRUE	Inhibitor			CBR-001-572-015-7	RFM-000-947-2
CC(=O)NCC(=O)N1[C@H]2CC[C@@H]1c1c2ccc(c1)Nc1ncc(c(n1)NC1CCC1)C(F)(F)F		5.89282e-06	-5.86845	-100	-5.22968	0.143228	0.671311	TRUE	Not Active			CBR-001-572-353-2	RFM-001-284-0
CC[C@H]1OC(=O)[C@H](C)C(=O)[C@H](C)[C@@H](O[C@@H]2O[C@H](C)C[C@@H]([C@H]2O)N(C)C)[C@](C[C@H](C(=O)[C@@H]([C@@H]2[C@]1(C)OC(=O)N2C1CN(C1)Cc1c(O)cnc2c1nccc2)C)C)(C)OC		6.02524e-06	4.03511	-100	-5.22003	0.0761445	0.83484	TRUE	Inhibitor			CBR-001-592-717-0	RFM-006-582-7
CN1C/C=C/CCOc2cccc(c2)c2nc(Nc3cc(C1)ccc3)ncc2		6.05792e-06	10.4905	-100	-5.21768	0.17495	0.503216	TRUE	Not Active			CBR-001-571-654-8	RFM-000-639-3
CN1CCN(CC1)c1ccc(cc1C)Nc1ncc(c(n1)N[C@@H]1[C@H]2C=C[C@@H]([C@@H]1C(=O)N)C2)F		6.56206e-06	-2.49169	-100	-5.18296	0.210743	0.806452	TRUE	Not Active			CBR-001-625-488-9	RFM-009-317-4
CC(n1c(C)ncc1c1ccnc(n1)Nc1ccc(cc1)S(=O)(=O)C)C		6.57774e-06	1.75906	-100	-5.18192	0.0702668	0.795392	TRUE	Not Active			CBR-001-585-048-3	RFM-004-628-6
O[C@@H]1[C@H](O)[C@H](O[C@H]1n1cc2c3c1ncnc3n(nc2N)C)COP(=O)(O)O		6.68171e-06	-6.78856	-100	-5.17511	0.11724	0.762913	TRUE	Inhibitor			CBR-001-586-932-6	RFM-006-195-0
COc1ncc(cc1NS(=O)(=O)c1ccc(cc1F)F)c1ccc2c(c1)c(ccn2)c1ccnnc1		6.90007e-06	16.4049	-100	-5.16115	0.167824	0.404685	TRUE	Not Active			CBR-001-574-272-0	RFM-003-068-2
Cc1cc(ccc1/N=N/c1c(O)c2c(N)cc(cc2cc1S(=O)(=O)O)S(=O)(=O)O)c1ccc(c(c1)C)/N=N/c1c(O)c2c(N)cc(cc2cc1S(=O)(=O)O)S(=O)(=O)O		7.82842e-06	3.14266	-100	-5.10633	0.25141	0.707168	TRUE	Inhibitor			CBR-001-574-574-1	RFM-003-369-2
CO/N=C/1\[C@@H](C)CC(C)(OC)[C@@H](O[C@@H]2OC(C)CC(C2O)N(C)C)[C@H](C)[C@@H](O[C@@H]2OC(C)[C@@H](C(C2)(C)OC)O)[C@H](C(=O)O[C@H](C([C@@H]([C@H]1C)O)(C)O)CC)C		9.36836e-06	0.175494	-100	-5.02834	0.115394	0.831308	TRUE	Not Active			CBR-001-584-067-2	RFM-003-969-0
O=CC[C@H]1C[C@@H](C)C(=O)/C=C/C(=CC([C@H](OC(=O)C[C@H]([C@@H]([C@H]1OC1OC(C)[C@H](C([C@H]1O)N(C)C)O)C)O)CC)CO)C		1.18024e-05	4.28469	-100	-4.92803	0.231554	0.692671	TRUE	Not Active			CBR-001-586-057-8	RFM-005-328-1
Clc1ccc(c(c1)Cl)C(Cn1ccnc1)OCc1ccsc1Cl		1.58114e-05			-	-	-	TRUE	Not Active			CBR-001-571-295-5	RFM-000-313-4
Sc1cccc[n+]1[O-]		1.58114e-05			-	-	-	TRUE	Not Active			CBR-001-571-326-5	RFM-000-332-7
Clc1ccc(cc1)CCC(Sc1c(Cl)cccc1Cl)Cn1cncc1		1.58114e-05			-	-	-	TRUE	Not Active			CBR-001-571-343-6	RFM-000-349-6
O[C@H]1[C@@H](N)C[C@@H](O[C@H]1C)O[C@H]1C[C@@](O)(Cc2c1c(O)c1c(c2O)C(=O)c2c(C1=O)cccc2)C(=O)C		1.58114e-05			-	-	-	TRUE	Not Active			CBR-001-571-473-5	RFM-000-458-0
CN1CCN(CC1)Cc1ccc(cc1C(F)(F)F)NC(=O)c1ccc(c(c1)C#Cc1cnc2n1nccc2)C		1.58114e-05			-	-	-	TRUE	Not Active			CBR-001-571-490-6	RFM-000-475-1
O[C@H]1[C@@H](N)CC(O[C@H]1C)O[C@H]1C[C@@](O)(Cc2c1c(O)c1c(c2O)C(=O)c2c(C1=O)cccc2)C(=O)C		1.58114e-05			-	-	-	TRUE	Not Active			CBR-001-571-523-8	RFM-000-508-3
CCNC(=O)c1noc(c1c1ccc(cc1)CN1CCOCC1)c1cc(C(C)C)c(cc1O)O		1.58114e-05			-	-	-	TRUE	Not Active			CBR-001-571-755-2	RFM-000-740-9
COc1c(OC)ccc2c1c[n+](C)c1c2ccc2c1cc1OCOc1c2		1.58114e-05			-	-	-	TRUE	Not Active			CBR-001-571-996-7	RFM-000-928-9
CC(CC(=O)OCC1=CO[C@H]([C@H]2[C@@H]1C[C@@H]([C@@]12CO1)OC(=O)C)OC(=O)CC(C)C)C		1.58114e-05			-	-	-	TRUE	Stimulator			CBR-001-572-063-5	RFM-000-995-0
COC1CC(OC2C(C)C(=O)OC(C)C(C)C(O)C(C(=O)C3(CC(C(C2C)OC2OC(C)CC(C2O)N(C)C)C)CO3)C)OC(C1O)C		1.58114e-05			-	-	-	TRUE	Not Active			CBR-001-572-099-7	RFM-001-031-1
O=CCC1CC(C)C(=O)/C=C/C2(C)OC2C(C(OC(=O)CC(C(C1OC1OC(C)CC(C1O)N(C)C)C)O)CC)C		1.58114e-05			-	-	-	TRUE	Not Active			CBR-001-572-387-2	RFM-001-318-3
CCOC(=O)CCC(=O)OC1C(OC(CC1N(C)C)C)OC1C(C)C(OC2OC(C)C(C(C2)(C)OC)O)C(C)C(=O)OC(CC)C(C(C(C(=O)C(CC1(C)O)C)C)O)(C)O		1.58114e-05			-	-	-	TRUE	Not Active			CBR-001-572-556-1	RFM-001-486-8
CC[C@H](n1ncn(c1=O)c1ccc(cc1)N1CCN(CC1)c1ccc(cc1)OC[C@@H]1CO[C@@](C1)(Cn1cncn1)c1ccc(cc1F)F)[C@@H](O)C		1.58114e-05			-	-	-	TRUE	Not Active			CBR-001-572-592-5	RFM-001-522-5
Sc1cccc[n+]1[O-]		1.58114e-05			-	-	-	TRUE	Not Active			CBR-001-572-687-1	RFM-001-617-1
Fc1ccc(cc1)C(c1ccc(cc1)F)CCCN1CCC(CC1)(O)c1ccc(c(c1)C(F)(F)F)Cl		1.58114e-05			-	-	-	TRUE	Not Active			CBR-001-573-033-3	RFM-001-962-5
Fc1ccc(cc1)C(c1ccc(cc1)F)OCCN1CCN(CC1)CCCc1ccccc1		1.58114e-05			-	-	-	TRUE	Not Active			CBR-001-573-191-6	RFM-001-996-5
CC[C@H]1OC(=O)[C@H](C)[C@@H](O[C@@H]2O[C@@H](C)[C@@H]([C@](C2)(C)OC)O)[C@H](C)[C@H]([C@@]2(OC(=C(C)C2)[C@@H]([C@H]([C@]1(C)O)O)C)C)O[C@@H]1O[C@H](C)C[C@@H]([C@H]1O)N(C)C		1.58114e-05			-	-	-	TRUE	Stimulator			CBR-001-573-311-6	RFM-002-115-8
Fc1ccc(cc1)C(c1ccccc1F)(n1cncc1)c1ccccc1		1.58114e-05			-	-	-	TRUE	Not Active			CBR-001-573-366-1	RFM-002-168-1
CN1CC[C@@H]([C@@H](C1)O)c1c(O)cc(c2c1oc(cc2=O)c1ccccc1Cl)O		1.58114e-05			-	-	-	TRUE	Not Active			CBR-001-573-384-3	RFM-002-186-3
CON(Cc1ccc(c2c1C[C@H]1C[C@H]3[C@H](N(C)C)C(=O)C(C(=O)[C@]3(C(=O)C1C2=O)O)C(=O)N)O)C		1.58114e-05			-	-	-	TRUE	Not Active			CBR-001-573-388-7	RFM-002-190-9
CNC(=O)c1cccc(c1)c1ccc2c(n1)nc(nc2N1CCOC[C@@H]1C)N1CCOC[C@@H]1C		1.58114e-05			-	-	-	TRUE	Stimulator			CBR-001-573-389-8	RFM-002-191-0
O=C(c1ccccc1c1ccc(cc1)C(F)(F)F)NC1CCN(CC1)CCCCC1(C(=O)NCC(F)(F)F)c2ccccc2c2c1cccc2		1.58114e-05			-	-	-	TRUE	Not Active			CBR-001-573-404-0	RFM-002-206-0
CCCCCCCC/C=C/CCCCCCCC(=O)OC[C@H]1O[C@H](C([C@@H]1O)(F)F)n1ccc(nc1=O)N		1.58114e-05			-	-	-	TRUE	Not Active			CBR-001-573-415-3	RFM-002-216-2
OCC1OC(C(C1O)O)n1cnc2c1nc(F)nc2N		1.58114e-05			-	-	-	TRUE	Not Active			CBR-001-574-032-6	RFM-002-830-8
Clc1ccc(c(c1)Cl)C(Cn1cncc1)OCc1ccc(cc1)Sc1ccccc1		1.58114e-05			-	-	-	TRUE	Stimulator			CBR-001-574-145-4	RFM-002-942-5
[Hg+]c1ccccc1		1.58114e-05			-	-	-	TRUE	Stimulator			CBR-001-574-504-7	RFM-003-300-1
Clc1ccc(c(c1)Cl)C1(OCC(O1)COc1ccc(cc1)N1CCN(CC1)C(C)C)Cn1cncn1		1.58114e-05			-	-	-	TRUE	Not Active			CBR-001-574-528-5	RFM-003-323-8
COC(=O)C1c2cc3c(c(c2C(CC1(O)CC)OC1OC(C)C(C(C1)N(C)C)OC1CC(O)C(C(O1)C)OC1CCC(=O)C(O1)C)O)C(=O)c1c(C3=O)cccc1O		1.58114e-05			-	-	-	TRUE	Not Active			CBR-001-583-205-0	RFM-003-730-9
CCP([Au]S[C@@H]1O[C@H](COC(=O)C)[C@H]([C@@H]([C@H]1OC(=O)C)OC(=O)C)OC(=O)C)(CC)CC		1.58114e-05			-	-	-	TRUE	Not Active			CBR-001-583-398-4	RFM-003-916-7
CC(=CCc1c2O[C@]34[C@@]5(C/C=C(\C(=O)O)/C)OC([C@@H]4C[C@H](C5=O)C=C3C(=O)c2c(c2c1O[C@](C)(CCC=C(C)C)C=C2)O)(C)C)C		1.58114e-05			-	-	-	TRUE	Not Active			CBR-001-585-038-1	RFM-004-618-4
Nc1nc(c(s1)c1ccnc(n1)Nc1ccc(cc1)N1CCOCC1)C		1.58114e-05			-	-	-	TRUE	Not Active			CBR-001-585-055-2	RFM-004-635-5
O=C(NCC(=O)O)CCSC(=O)c1ccccc1O		1.58114e-05			-	-	-	TRUE	Not Active			CBR-001-585-528-4	RFM-004-938-7
CCS(=O)(=O)c1ccc(cc1)/C=N/NC(=S)N		1.58114e-05			-	-	-	TRUE	Not Active			CBR-001-585-858-9	RFM-005-207-3
Clc1ccc(cc1)NC(=O)c1cc(Br)ccc1O		1.58114e-05			-	-	-	TRUE	Not Active			CBR-001-586-328-2	RFM-005-595-8
OC[C@H]1O[C@H](C(C1O)(F)F)n1ccc(nc1=O)N		1.58114e-05			-	-	-	TRUE	Not Active			CBR-001-586-555-1	RFM-005-820-8
N#Cc1ccc(cc1)c1csc(n1)[C@@H](C(c1ccc(cc1F)F)(Cn1cncn1)O)C		1.58114e-05			-	-	-	TRUE	Not Active			CBR-001-586-830-1	RFM-006-093-5
CCC(c1nccs1)(c1cccc(c1)OCc1ccc2c(c1)cccc2)OC		1.58114e-05			-	-	-	TRUE	Not Active			CBR-001-587-031-2	RFM-006-294-2
N#Cc1cnc(s1)c1ccc(cc1F)N1C[C@@H](OC1=O)CNC(=O)C		1.58114e-05			-	-	-	TRUE	Not Active			CBR-001-587-102-0	RFM-006-365-0
NC1CCN(C1)c1c(F)cc2c3c1oc1ccccc1n3cc(c2=O)C(=O)O		1.58114e-05			-	-	-	TRUE	Not Active			CBR-001-587-251-2	RFM-006-504-3
CCC[C@@H](C(=O)NC1CCN(C1)c1c(F)cc2c3c1oc1ccccc1n3cc(c2=O)C(=O)O)N		1.58114e-05			-	-	-	TRUE	Not Active			CBR-001-592-745-4	RFM-006-610-4
C=C[C@]1(C)C[C@@H](OC(=O)CSc2cccc(c2)CO)[C@]2(C)C(C)CCC3([C@H]([C@@H]1O)C)C2C(=O)CC3		1.58114e-05			-	-	-	TRUE	Not Active			CBR-001-593-051-5	RFM-006-615-9
CC[n+]1c(/C=C/c2ccc(cc2)N2CCCC2)cccc1/C=C/c1ccc(cc1)N1CCCC1		1.58114e-05			-	-	-	TRUE	Not Active			CBR-001-593-300-3	RFM-006-845-1
Fc1ccc(cc1)[C@@]1(Cn2cncn2)O[C@H]1c1ccccc1Cl		1.58114e-05			-	-	-	TRUE	Not Active			CBR-001-596-989-8	RFM-007-002-0
C#CCOC[C@H]1CO[C@](O1)(Cn1cncc1)c1ccc(cc1Cl)Cl		1.58114e-05			-	-	-	TRUE	Stimulator			CBR-001-597-002-2	RFM-007-014-4
CO[C@@H]1[C@@H](C[C@H]2O[C@]1(C)n1c3ccccc3c3c1c1n2c2ccccc2c1c1c3CNC1=O)N(C(=O)c1ccccc1)C		1.58114e-05			-	-	-	TRUE	Not Active			CBR-001-597-021-5	RFM-007-025-7
COc1ccc2c(c1)/C(=C/c1c[nH]cn1)/C(=O)N2		1.58114e-05			-	-	-	TRUE	Not Active			CBR-001-597-336-1	RFM-007-159-0
Cc1cccc(c1)N(C(=S)Oc1ccc2c(c1)C1CCC2C1)C		1.58114e-05			-	-	-	TRUE	Not Active			CBR-001-598-667-1	RFM-007-372-3
CC[Hg]Sc1ccccc1C(=O)[O-]		1.58114e-05			-	-	-	TRUE	Not Active			CBR-001-598-996-5	RFM-007-425-9
c1ccc(cc1)c1ccc(cc1)C(n1ccnc1)c1ccccc1		1.58114e-05			-	-	-	TRUE	Not Active			CBR-001-606-658-3	RFM-007-942-5
Clc1ccc(cc1)OCCO/C(=C(\n1cncc1)/C)/c1ccc(cc1Cl)Cl		1.58114e-05			-	-	-	TRUE	Not Active			CBR-001-623-283-0	RFM-008-326-1
OC[C@@]1(O)CC[C@]23C[C@H]1C[C@@H]2CC[C@@H]1[C@]3(C)CC[C@H]([C@@]1(C)CO)O		1.58114e-05			-	-	-	TRUE	Not Active			CBR-001-623-338-8	RFM-008-381-8
CC(=O)O[Hg]c1cc(ccc1O)C(CC(C)(C)C)(C)C		1.58114e-05			-	-	-	TRUE	Stimulator			CBR-001-623-383-3	RFM-008-392-1
C[n+]1cc2c3OCOc3ccc2c2c1c1cc3OCOc3cc1cc2		1.58114e-05			-5.34606	0.0261015	0.98571	TRUE	Not Active			CBR-001-624-585-5	RFM-008-637-3
CN1C[C@@H]2[C@H](C1)[C@H]2CN(C(=O)c1ncn(c1)C)Cc1ccc(c(c1)Cl)F		1.58114e-05			-	-	-	TRUE	Not Active			CBR-001-624-679-0	RFM-008-731-0
Clc1ccc(cc1)COC(c1ccc(cc1Cl)Cl)Cn1cncc1		1.58114e-05			-	-	-	TRUE	Not Active			CBR-001-624-721-5	RFM-008-773-0
C=CCNC1=C2C[C@@H](C)C[C@H](OC)[C@H](O)[C@@H](C)/C=C(\C)/[C@@H]([C@H](/C=C\C=C(\C(=O)NC(=CC1=O)C2=O)/C)OC)OC(=O)N		1.58114e-05			-	-	-	TRUE	Not Active			CBR-001-624-722-6	RFM-008-774-1
Fc1cnc(nc1)[C@@H](Nc1ncc(c(n1)Nc1n[nH]c(c1)C)Cl)C		1.58114e-05			-	-	-	TRUE	Stimulator			CBR-001-625-073-0	RFM-009-066-4
CN(Cc1cccc2c1cc(F)cc2F)C/C=C/C#CC(C)(C)C		1.58114e-05			-	-	-	TRUE	Not Active			CBR-001-625-189-1	RFM-009-165-6
[NH3+][C@H]1C[C@@H](O[C@H]([C@H]1O)C)O[C@H]1C[C@@](O)(Cc2c1c(O)c1c(c2O)C(=O)c2c(C1=O)c(O)ccc2)C(=O)C		1.58114e-05			-	-	-	TRUE	Stimulator			CBR-001-627-746-6	RFM-009-409-7
Clc1ccc2c(c1)C(=NC(C(=O)N2C)Cc1ccc2c(c1)cccc2)c1ccc(cc1)O		1.58114e-05			-	-	-	TRUE	Stimulator			CBR-001-633-424-0	RFM-009-771-2
CCOC(=O)CCC(=O)O[C@H]1[C@@H](O[C@@H](C[C@@H]1N(C)C)C)O[C@@H]1[C@@H](C)[C@H](O[C@@H]2O[C@@H](C)[C@@H]([C@](C2)(C)OC)O)[C@@H](C)C(=O)O[C@H](CC)[C@@]([C@@H]([C@H](C(=O)[C@@](C[C@@]1(C)O)(C)F)C)O)(C)O		1.58114e-05			-	-	-	TRUE	Not Active			CBR-001-633-921-2	RFM-010-059-4
OC[C@H]1O[C@H]([C@@H]([C@@H]1O)O)n1ccc2c1ncnc2N		1.58114e-05			-	-	-	TRUE	Not Active			CBR-001-633-987-0	RFM-010-125-7
C=C[C@]1(C)C[C@@H](OC(=O)CSC23CCN(CC2)CC3)C2(C)[C@H](C)CC[C@@]3([C@H]([C@@H]1O)C)C2C(=O)CC3		1.58114e-05			-	-	-	TRUE	Not Active			CBR-001-634-102-9	RFM-010-179-1
CCC(n1ncn(c1=O)c1ccc(cc1)N1CCN(CC1)c1ccc(cc1)OC[C@@H]1CO[C@@](C1)(Cn1cncn1)c1ccc(cc1F)F)CC		1.58114e-05			-	-	-	TRUE	Not Active			CBR-001-634-579-2	RFM-010-355-9
CNCC(=O)OCc1cccnc1N(C(=O)OC([n+]1cnn(c1)C[C@](c1cc(F)ccc1F)([C@H](c1scc(n1)c1ccc(cc1)C#N)C)O)C)C		1.58114e-05			-	-	-	TRUE	Not Active			CBR-001-669-852-5	RFM-011-033-8
OC[C@@]1(O)CC[C@]23C[C@H]1C[C@@H]2CC[C@@H]1[C@]3(C)CC[C@H]([C@@]1(C)CO)O		1.58114e-05			-	-	-	TRUE	Not Active			CBR-001-669-998-2	RFM-011-179-5
Nc1nc(C)c2c(n1)n(C1CCCC1)c(=O)c(c2)c1cnnc1		1.58114e-05			-	-	-	TRUE	Stimulator			CBR-001-670-016-6	RFM-011-197-7
Clc1ccc(cc1)/C(=C/c1ccc(cc1Cl)Cl)/Cn1cncc1		1.58114e-05			-	-	-	TRUE	Not Active			CBR-001-670-041-7	RFM-011-222-1
Clc1ccc(cc1)/C(=C\c1ccc(cc1Cl)Cl)/Cn1cncc1		1.58114e-05			-	-	-	TRUE	Not Active			CBR-001-670-042-8	RFM-011-223-2
N#Cc1cc(F)c(nc1N[C@H](c1ccc(cn1)F)C)Nc1nnc(c1)OC(C)C		1.58114e-05			-	-	-	TRUE	Not Active			CBR-001-670-457-7	RFM-011-637-0
OC(=O)CCCCCCCCOC(=O)/C=C(/C[C@@H]1OC[C@@H]([C@H]([C@H]1O)O)C[C@@H]1O[C@H]1[C@H]([C@@H](O)C)C)\C					-	-	-	FALSE				CBR-001-571-958-1	RFM-000-891-3
Cc1cccc(c1)/C=N/Nc1nc(OCCc2ccccn2)nc(c1)N1CCOCC1					-	-	-	FALSE				CBR-001-572-160-5	RFM-001-092-4
COc1cc2c(ccnc2cc1OC)Oc1ccc(c(c1)Cl)NC(=O)Nc1noc(c1)C					-	-	-	FALSE				CBR-001-572-848-0	RFM-001-778-7
OCc1cc(ccc1OC)c1ccc2c(n1)nc(nc2N1CCOC[C@@H]1C)N1CCOC[C@@H]1C					-	-	-	FALSE				CBR-001-572-888-8	RFM-001-818-8
OC(=O)CC(CC(/C=C/c1c(c2ccc(cc2)F)c2c(n1C(C)C)cccc2)O)O					-	-	-	FALSE				CBR-001-573-620-6	RFM-002-418-0
COc1cccc(n1)N(C(=S)Oc1ccc2c(c1)CCCC2)C					-	-	-	FALSE				CBR-001-574-267-3	RFM-003-063-7
CCP(=[Au]S[C@@H]1O[C@H](COC(=O)C)[C@H]([C@@H]([C@H]1OC(=O)C)OC(=O)C)OC(=O)C)(CC)CC					-	-	-	FALSE				CBR-001-574-492-0	RFM-003-288-2
C#C[C@]1(O)CC[C@@H]2[C@]1(C)CC[C@H]1[C@H]2CC[C@@H]2[C@]1(C)Cc1cn3c(nc1C2)nc1c3cccc1					-	-	-	FALSE				CBR-001-574-507-0	RFM-003-303-4
Nc1ccn(c(=O)n1)[C@H]1[C@H](O)[C@@H](C(=C1F)CO)O					-	-	-	FALSE				CBR-001-584-421-0	RFM-004-034-6
O[C@@H](C[C@H](CC(=O)O)O)/C=C/c1c(nc(nc1c1ccc(cc1)F)N(S(=O)(=O)C)C)C(C)C					-	-	-	FALSE				CBR-001-584-535-9	RFM-004-115-6
CO[C@H]1C[C@H](C)CC2=C(NCCN(C)C)C(=O)C=C(C2=O)NC(=O)/C(=C/C=C\[C@@H]([C@H](/C(=C/[C@@H]([C@H]1O)C)/C)OC(=O)N)OC)/C					-	-	-	FALSE				CBR-001-584-646-5	RFM-004-226-2
CN1CCN(CC1)c1nc(NCc2onc(c2)C(C)C)nc(c1)Nc1n[nH]c(c1)C1CC1					-	-	-	FALSE				CBR-001-585-069-8	RFM-004-649-1
CCCCOC(=O)CS(=O)c1nc2c(s1)nccc2					-	-	-	FALSE				CBR-001-585-246-7	RFM-004-814-6
Clc1ccc(cc1)OCCO/C(=C/n1cncc1)/c1ccc(cc1Cl)Cl					-	-	-	FALSE				CBR-001-585-537-5	RFM-004-947-8
CCN(CCOc1ccc(cc1)/C(=C(\c1ccccc1)/Cl)/c1ccccc1)CC					-	-	-	FALSE				CBR-001-586-491-2	RFM-005-757-8
O[C@H]1[C@H](O)[C@H](O[C@H]1n1cnc2c1nc(F)nc2N)COP(=O)(O)O					-	-	-	FALSE				CBR-001-586-535-7	RFM-005-801-5
CCN(CCOc1ccc(cc1)c1sc2c(n1)cc(cc2)Cl)CC					-5.44002	3.50114	0.965792	FALSE				CBR-001-586-569-7	RFM-005-834-4
Nc1ncc(cn1)c1nc(nc2c1nc(n2C(C)C)C)N1CCOCC1					-	-	-	FALSE				CBR-001-586-858-3	RFM-006-121-2
CN(CCC1CCc2c(C1)ccc(c2)OCc1ccc(cc1)c1ccccc1)C					-	-	-	FALSE				CBR-001-593-133-6	RFM-006-689-7
CN[C@@H]1C[C@H]2O[C@]([C@@H]1OC)(C)n1c3ccccc3c3c1c1n2c2ccccc2c1c1c3[C@@H](NC1=O)O					-7.79693	0.111066	0.59061	FALSE				CBR-001-597-018-0	RFM-007-022-4
Nc1ccn(c(=O)n1)[C@H]1[C@H](O)[C@@H](C(=C1F)CO)O					-	-	-	FALSE				CBR-001-597-390-7	RFM-007-213-9
CN(CCCOC(c1ccccc1)CCCCc1ccccc1)C					-	-	-	FALSE				CBR-001-606-596-6	RFM-007-890-0
CCN(CCOc1ccc(cc1)Cc1ccccc1)CC					-	-	-	FALSE				CBR-001-625-553-1	RFM-009-380-1
CC(=O)Nc1ccc(cc1)[C@@H](C(=O)Nc1ncc(s1)C(C)C)C					-	-	-	FALSE				CBR-001-634-641-1	RFM-010-417-6
Clc1ccc(cc1)COC(c1ccc(cc1Cl)Cl)Cn1cncc1					-	-	-	FALSE				CBR-001-634-747-0	RFM-010-522-6
Clc1ccc(cc1)CSC(c1ccc(cc1Cl)Cl)Cn1cncc1					-	-	-	FALSE				CBR-001-634-780-1	RFM-010-555-5
O=C(c1cc2c(o1)ccc(c2)OC1CCN(CC1)c1ccc(cc1)C(F)(F)F)NC1CCN(CC1)Cc1ccncc1					-	-	-	FALSE				CBR-001-670-321-2	RFM-011-502-6
Fc1ccc(c(c1)F)C1(OCCN(C1C)C(=O)c1ccccc1C(F)(F)F)Cn1cncn1					-	-	-	FALSE				CBR-001-670-406-6	RFM-011-587-7
ONC(=O)c1ccc(cc1)C1=Nc2ccccc2Oc2c1cccc2					-	-	-	FALSE				CBR-001-670-807-9	RFM-011-879-6
Created by Genedata Screener

## Sheet: Table 2 Ac
Table 2 Acanthamoeba castellanii Dose-response raw data
For all plates wells O & P in Columns 17-20 are negative controls (0.5% DMSO), Positive controls; wells L in Columns 17-24 (Posaconazole), wells M in Columns 17-24 (Azithromycin) and wells N in Columns 17-24(DB2385A).
##BLOCKS= 1
Plate:	Plate01	1.3	PlateFormat	Endpoint	Luminescence	Reduced	FALSE	1						1	0	1	24	384						0
		1	2	3	4	5	6	7	8	9	10	11	12	13	14	15	16	17	18	19	20	21	22	23	24
		6955.83	71894.8	112058	77882.8	482002	417063	98213.8	269727	417067	306084	286650	298444	274522	258831	147386	100423	258158	286344	384008	386156	274104	83542.8	281437	331293
		67283.8	66185.8	66241.8	60727.8	292366	50897.8	84065.8	213979	152930	56509.8	95010.8	76768.8	65573.8	72396.8	53459.8	65796.8	299420	59836.8	63913.8	53654.8	65768.8	55103.8	67958.8	539310
		571.833	68608.8	69666.8	56411.8	51928.8	229670	64414.8	68441.8	40957.8	180482	59892.8	55325.8	78225.8	238367	59001.8	267859	62092.8	55356.8	66436.8	61173.8	73565.8	76434.8	294596	414472
		114593	63456.8	60727.8	54034.8	275277	215839	72674.8	64626.8	30543.8	92337.8	58305.8	50870.8	63958.8	141308	254534	64849.8	31908.8	49199.8	60616.8	61432.8	68999.8	67299.8	273658	484709
		40372.8	44883.8	58388.8	49084.8	67077.8	219553	69444.8	62899.8	68267.8	59418.8	72656.8	59418.8	69861.8	55854.8	57522.8	75778.8	2230.83	3204.83	28984.8	56341.8	51371.8	54597.8	59716.8	402810
		55910.8	57606.8	83898.8	66909.8	64487.8	197541	71031.8	61312.8	67021.8	62175.8	71643.8	63232.8	59056.8	61312.8	59335.8	80890.8	12474.8	29597.8	47706.8	168751	84427.8	57184.8	60393.8	488030
		59836.8	96403.8	57246.8	60699.8	76183.8	61423.8	287414	68218.8	2849.83	5208.83	57497.8	56689.8	56509.8	63570.8	52459.8	48837.8	26534.8	63317.8	68374.8	64598.8	61284.8	57525.8	64654.8	343982
		23396.8	61488.8	48531.8	54462.8	53654.8	67466.8	255649	74285.8	63317.8	63540.8	72618.8	56717.8	71059.8	57803.8	77158.8	45857.8	53106.8	74681.8	66185.8	63011.8	63874.8	46581.8	74094.8	104732
		6850.83	59725.8	49227.8	61841.8	74512.8	68998.8	77687.8	59363.8	31983.8	47846.8	57664.8	64932.8	67132.8	54072.8	58917.8	56369.8	36540.8	54629.8	62927.8	62838.8	387969	63540.8	67522.8	110972
		68608.8	68051.8	77771.8	77743.8	78968.8	69983.8	84928.8	64932.8	50006.8	51315.8	52429.8	50124.8	64976.8	48531.8	63540.8	337579	26172.8	39577.8	50131.8	296186	59502.8	59502.8	72702.8	275108
		47565.8	38172.8	53431.8	74818.8	71922.8	64570.8	63289.8	68163.8	16177.8	56706.8	46608.8	61730.8	68441.8	58889.8	67104.8	269616	4086.83	7489.83	44780.8	256458	63122.8	57191.8	71839.8	349727
		66325.8	48831.8	57720.8	61657.8	58806.8	58778.8	57024.8	74990.8	45802.8	52707.8	58889.8	54400.8	70490.8	56188.8	58110.8	54400.8	80251.8	58332.8	74262.8	59975.8	63874.8	55603.8	87880.8	190765
		38762.8	45523.8	67383.8	83257.8	78411.8	56903.8	65433.8	59029.8	65071.8	61980.8	72256.8	43964.8	62565.8	45174.8	65127.8	68636.8	7995.83	43546.8	66185.8	57386.8	49589.8	64320.8	59864.8	390591
		95400.8	72712.8	96125.8	58249.8	63401.8	51446.8	187950	65768.8	69674.8	75348.8	61376.8	69193.8	63011.8	64152.8	68079.8	59808.8	6127.83	13421.8	32602.8	50758.8	81057.8	108297	107657	561087
		203779	72897.8	96598.8	85624.8	75862.8	78383.8	79915.8	91926.8	99049.8	78439.8	558563	489703	65935.8	74850.8	65823.8	88047.8	402810	414472	310972	484709	629.833	374.833	125.167	527.833
		251426	110918	220194	83034.8	102727	323917	99944.8	102197	94676.8	88103.8	106431	93673.8	116710	74315.8	112671	375305	488030	484709	275108	413810	617.833	385.833	554.167	609.167
~End
Original Filename: Ac_W0001459; Date Last Saved: 11/30/2017 5:36:36 PM
##BLOCKS= 1
Plate:	Plate02	1.3	PlateFormat	Endpoint	Luminescence	Reduced	FALSE	1						1	0	1	24	384						0
		1	2	3	4	5	6	7	8	9	10	11	12	13	14	15	16	17	18	19	20	21	22	23	24
		6523.17	56223.2	99585.2	82206.2	219699	233244	107579	84031.2	251530	88472.2	291397	282558	120922	101312	93987.2	94975.2	151121	334200	354464	340949	109296	298005	434679	607485
		75995.2	73461.2	66109.2	80177.2	94098.2	83637.2	97676.2	85492.2	36100.2	47452.2	65549.2	62294.2	82990.2	81677.2	87247.2	64327.2	348256	68532.2	198824	70585.2	80897.2	95519.2	340977	565450
		19.1667	69431.2	69868.2	69729.2	206784	159563	69122.2	65690.2	38848.2	47563.2	60734.2	64772.2	66843.2	58144.2	72160.2	72820.2	59258.2	190381	343654	61414.2	64856.2	67306.2	281610	509279
		101786	81274.2	66972.2	81175.2	209860	58405.2	68281.2	68306.2	31859.2	161354	78433.2	60038.2	68281.2	55193.2	63714.2	66387.2	34643.2	58980.2	60317.2	59537.2	64911.2	60402.2	281636	577076
		32388.2	44416.2	76051.2	74575.2	61765.2	143543	62933.2	64911.2	88779.2	68894.2	74157.2	59258.2	74945.2	65803.2	82206.2	73544.2	2246.17	2972.17	16908.2	57977.2	49818.2	56780.2	363680	363373
		58500.2	63491.2	73712.2	75001.2	63797.2	57838.2	62154.2	56267.2	59924.2	58701.2	78180.2	75057.2	59091.2	71007.2	65943.2	74436.2	11033.2	30272.2	47238.2	58395.2	68671.2	67056.2	357225	347949
		60317.2	68114.2	68981.2	132566	64744.2	72469.2	59203.2	75745.2	2904.17	4575.17	56056.2	55276.2	56696.2	49854.2	52807.2	68337.2	29019.2	59108.2	88918.2	58785.2	70191.2	63491.2	70676.2	190992
		8962.17	68838.2	53633.2	44583.2	66025.2	66777.2	68197.2	62905.2	62071.2	68225.2	75605.2	67752.2	79170.2	74909.2	58980.2	51127.2	53229.2	74776.2	61987.2	52492.2	58067.2	78084.2	71651.2	76998.2
		7526.17	61542.2	58674.2	48454.2	63519.2	66053.2	75215.2	71119.2	34560.2	43860.2	57476.2	65071.2	73426.2	52297.2	66805.2	58883.2	35896.2	56351.2	62230.2	64856.2	62795.2	59648.2	83320.2	315892
		60542.2	71400.2	64577.2	66694.2	84295.2	61625.2	303832	83459.2	47006.2	50023.2	55142.2	55304.2	54636.2	60651.2	67715.2	250359	28978.2	44875.2	53661.2	48287.2	224994	59314.2	64661.2	244840
		50097.2	47563.2	54023.2	62990.2	63185.2	70203.2	68170.2	66084.2	17938.2	60402.2	55226.2	61236.2	67835.2	73823.2	70782.2	68838.2	2775.17	8917.17	45168.2	57977.2	68030.2	58479.2	173216	288915
		56167.2	51738.2	65858.2	59286.2	68922.2	67780.2	59867.2	58377.2	44639.2	61780.2	57588.2	67835.2	62089.2	70275.2	70760.2	237788	77527.2	69797.2	70163.2	62906.2	60651.2	67891.2	156035	232492
		45475.2	45948.2	68362.2	68390.2	65156.2	70760.2	68810.2	72793.2	64340.2	72076.2	405523	53145.2	58228.2	66028.2	69284.2	77973.2	6579.17	31998.2	64537.2	64382.2	55666.2	72041.2	229137	540294
		95686.2	86523.2	75884.2	72347.2	65580.2	71484.2	82930.2	65051.2	62711.2	62043.2	79532.2	79502.2	71679.2	63686.2	73266.2	80953.2	6273.17	13734.2	32416.2	43469.2	74909.2	94433.2	388366	618706
		68086.2	77945.2	98520.2	102290	302858	606668	232938	93203.2	287019	87520.2	293237	282976	88055.2	68281.2	78433.2	90394.2	672898	607485	509279	618706	878.167	666.167	303.833	649.167
		295384	111061	247404	177481	521115	408731	387975	410880	484688	252840	672898	558135	251014	208634	384385	350403	558135	565450	577076	568706	945.167	807.167	936.833	881.833
~End
Original Filename: Ac_W0001461; Date Last Saved: 11/30/2017 5:30:13 PM
##BLOCKS= 1
Plate:	Plate03	1.3	PlateFormat	Endpoint	Luminescence	Reduced	FALSE	1						1	0	1	24	384						0
		1	2	3	4	5	6	7	8	9	10	11	12	13	14	15	16	17	18	19	20	21	22	23	24
		187340	210303	170287	133761	654315	490405	506985	460738	315564	351404	552239	459906	272546	251248	247485	227234	376479	329120	407751	272067	448655	399911	656606	583177
		140531	91561.3	87439.3	110696	470787	139779	111754	379770	379129	112897	120724	347192	403454	86213.3	113816	93872.3	712151	338296	381416	82342.3	126017	91032.3	394946	104847
		410959	118273	83846.3	111754	80253.3	63767.3	81590.3	90112.3	11990.3	65243.3	73987.3	77635.3	331630	370984	91477.3	293902	10134.3	77078.3	65772.3	71703.3	78666.3	89611.3	99861.3	96741.3
		228001	61233.3	115292	101253	540680	81256.3	91225.3	85035.3	134625	75547.3	106351	95154.3	359102	86353.3	372908	424212	5523.33	4731.33	36812.3	66188.3	76048.3	70200.3	276282	92424.3
		84487.3	59701.3	64324.3	115515	85350.3	80225.3	76521.3	92034.3	24366.3	48590.3	68942.3	99220.3	80643.3	87145.3	80086.3	82419.3	66886.3	81423.3	78638.3	86408.3	101281	97048.3	78944.3	98162.3
		116880	62291.3	85044.3	96268.3	101309	80838.3	93733.3	90324.3	5016.33	60091.3	72650.3	65187.3	95906.3	84459.3	92006.3	80198.3	63460.3	81172.3	113398	81117.3	125269	86826.3	106796	91028.3
		144013	106811	87662.3	73764.3	95042.3	90447.3	90240.3	110278	5635.33	43105.3	73792.3	70367.3	93928.3	107883	93956.3	95989.3	92285.3	91951.3	87578.3	92480.3	75630.3	100279	94179.3	105599
		290305	107548	102702	75407.3	116936	86854.3	93427.3	107576	67916.3	64950.3	78889.3	86436.3	107936	90029.3	99025.3	89890.3	78053.3	79585.3	105320	94764.3	103398	99554.3	114014	107131
		74071.3	84459.3	81238.3	99861.3	108780	86590.3	94346.3	103153	48073.3	112551	98552.3	126648	88859.3	83038.3	78081.3	88186.3	93845.3	85401.3	94012.3	92201.3	87244.3	81785.3	113454	112033
		86442.3	90920.3	100000	98412.3	116880	100919	114345	88525.3	79473.3	85044.3	104568	95571.3	111197	84501.3	100641	321703	29434.3	80114.3	95599.3	87550.3	103716	80253.3	115014	92842.3
		159448	113008	89750.3	100947	85035.3	98329.3	119360	106880	54768.3	84681.3	76243.3	110195	79863.3	84849.3	78610.3	323794	49227.3	235164	84388.3	89472.3	101281	97187.3	96045.3	110807
		35197.3	27596.3	47866.3	80562.3	95934.3	96379.3	103649	92675.3	105459	87634.3	106629	83038.3	100891	76828.3	256321	71757.3	48924.3	60787.3	106601	72260.3	102813	82064.3	162847	104785
		107855	116323	86798.3	87494.3	103510	87689.3	102089	131226	1635.33	104540	98412.3	112916	91115.3	86910.3	100056	90864.3	6282.33	31828.3	79362.3	68832.3	62514.3	116016	78304.3	108941
		577981	115292	104234	91310.3	109498	84403.3	123677	124234	69141.3	227388	107716	79808.3	94095.3	74878.3	115533	105404	6799.33	14324.3	37369.3	82732.3	115487	158027	154712	464162
		68501.3	89778.3	79306.3	93009.3	79043.3	96518.3	103287	131393	9249.33	17907.3	50070.3	61997.3	87961.3	80422.3	99248.3	105320	562529	607951	564162	524212	507.333	107.333	497.667	222.333
		661858	130052	323961	312932	795136	110947	662529	521110	504641	362030	677951	361110	296886	181526	403287	324157	556606	583177	564162	560738	509.333	499.333	413.667	410.667
~End
Original Filename: Ac_W0001463; Date Last Saved: 11/30/2017 5:15:09 PM
##BLOCKS= 1
Plate:	Plate04	1.3	PlateFormat	Endpoint	Luminescence	Reduced	FALSE	1						1	0	1	24	384						0
		1	2	3	4	5	6	7	8	9	10	11	12	13	14	15	16	17	18	19	20	21	22	23	24
		4412.5	13129.5	55898.5	83022.5	249672	256538	132798	216140	91601.5	59929.5	326846	219768	157622	109844	130292	76582.5	94474.5	59072.5	406424	83301.5	98118.5	122324	422858	513374
		172946	107248	84443.5	90236.5	99316.5	60409.5	80293.5	73999.5	65199.5	69070.5	83301.5	72969.5	180832	62720.5	60019.5	56845.5	70518.5	56399.5	51972.5	62999.5	99679.5	95778.5	382572	212406
		246578	54951.5	59880.5	70100.5	74723.5	244960	69859.5	80154.5	9511.5	24601.5	47516.5	53782.5	262328	213938	67817.5	76807.5	13993.5	53893.5	56009.5	51884.5	64447.5	72551.5	67844.5	81908.5
		110624	80404.5	62887.5	51415.5	432512	50858.5	76895.5	63723.5	68677.5	61335.5	64196.5	53670.5	61662.5	61729.5	57095.5	246382	48045.5	147732	555268	57207.5	54050.5	59518.5	70323.5	88453.5
		315748	71968.5	57763.5	62971.5	58098.5	56538.5	55452.5	58599.5	37492.5	65700.5	63027.5	62331.5	58473.5	62776.5	55926.5	59964.5	28777.5	40277.5	52588.5	51554.5	71353.5	59713.5	63918.5	266196
		1150.5	104552	63586.5	53921.5	59351.5	55285.5	56483.5	48003.5	59685.5	45106.5	57594.5	49827.5	57680.5	68847.5	55731.5	61356.5	53881.5	71660.5	58042.5	56622.5	58615.5	56260.5	71047.5	69352.5
		100636	79597.5	58153.5	51275.5	55174.5	58515.5	63946.5	60855.5	125528	34067.5	51248.5	144472	72467.5	60019.5	59685.5	65644.5	28315.5	76311.5	60126.5	55257.5	57597.5	54641.5	62748.5	76422.5
		201216	69070.5	55786.5	199076	56232.5	66647.5	49855.5	64558.5	57597.5	50106.5	78344.5	58794.5	79597.5	52250.5	54227.5	58265.5	29807.5	52055.5	48748.5	68039.5	424810	53841.5	63192.5	79875.5
		884.5	84248.5	103506	73414.5	89595.5	46371.5	88091.5	198332	2921.5	2752.5	3568.5	47293.5	49803.5	49381.5	48797.5	54864.5	77592.5	63222.5	70490.5	64308.5	67817.5	146728	55731.5	83663.5
		18753.5	32984.5	69682.5	71019.5	79764.5	54923.5	72165.5	70574.5	52361.5	58269.5	70239.5	69237.5	59351.5	43840.5	65282.5	161866	3327.5	9261.5	55313.5	48296.5	431144	52974.5	59964.5	80767.5
		64670.5	86643.5	65617.5	70027.5	64558.5	50189.5	68958.5	50746.5	17835.5	56807.5	45078.5	42031.5	51080.5	57346.5	61913.5	55457.5	30726.5	39469.5	56722.5	47516.5	86231.5	72109.5	67789.5	82354.5
		7590.5	14394.5	39692.5	48706.5	47683.5	54728.5	55703.5	57402.5	8314.5	59979.5	62108.5	51220.5	57454.5	59351.5	55508.5	285830	54756.5	55062.5	50579.5	52779.5	360188	62581.5	62657.5	93801.5
		207436	73860.5	97561.5	80323.5	73526.5	48686.5	54116.5	72384.5	2218.5	1732.5	2218.5	2333.5	9038.5	59141.5	51693.5	60298.5	10964.5	42434.5	59964.5	54697.5	54171.5	56086.5	73665.5	91601.5
		169268	85362.5	65951.5	84443.5	62136.5	60270.5	50941.5	58376.5	2691.5	1740.5	2696.5	3062.5	23647.5	67287.5	50551.5	74472.5	5642.5	13464.5	34708.5	43784.5	56260.5	104358	400092	366840
		156312	68123.5	54756.5	62971.5	50524.5	75085.5	74361.5	79845.5	68311.5	58070.5	68565.5	81964.5	92505.5	78789.5	68457.5	65561.5	464966	326846	454132	385830	749.5	246.5	194.5	269.5
		29131.5	118870	186406	269408	415212	359476	384024	285578	400170	352030	464966	461728	357524	196130	233310	254132	400092	366840	446382	366196	804.5	714.5	538.5	593.5
~End
Original Filename: Ac_W0001465; Date Last Saved: 11/30/2017 5:39:49 PM
##BLOCKS= 1
Plate:	Plate05	1.3	PlateFormat	Endpoint	Luminescence	Reduced	FALSE	1						1	0	1	24	384						0
		1	2	3	4	5	6	7	8	9	10	11	12	13	14	15	16	17	18	19	20	21	22	23	24
		6235.33	13919.3	61095.3	67325.3	574498	90357.3	409285	413688	114673	243147	501983	550158	404286	286034	572533	98740.3	496373	385846	495926	541680	359819	200041	345234	390030
		161428	78743.3	86625.3	67492.3	398762	76566.3	369667	92418.3	308256	72065.3	106818	104418	373133	73563.3	82474.3	86318.3	54793.3	102389	421807	99938.3	324645	317123	517839	336923
		204556	64611.3	78854.3	105843	552373	92418.3	316001	75385.3	16508.3	38086.3	75958.3	71864.3	94841.3	254029	68188.3	86235.3	16063.3	50282.3	102779	76988.3	363140	77551.3	398818	297103
		69168.3	91666.3	103726	83115.3	90384.3	343589	303153	80870.3	211021	76069.3	106483	88325.3	91954.3	239339	242545	217348	150777	64763.3	83839.3	68299.3	568886	77378.3	315691	551563
		139661	76376.3	95203.3	87934.3	81305.3	91749.3	97919.3	81890.3	46105.3	77183.3	82642.3	55441.3	85259.3	78409.3	73396.3	76397.3	42235.3	48584.3	86262.3	72142.3	93755.3	70973.3	75986.3	75540.3
		-96.6667	71873.3	104868	86819.3	80645.3	201301	72310.3	71896.3	65069.3	163872	306583	64596.3	431461	65455.3	66907.3	67930.3	61783.3	65598.3	77239.3	80386.3	85817.3	63457.3	321522	364674
		83366.3	112528	93365.3	69730.3	99910.3	78659.3	79718.3	75457.3	108357	37195.3	63398.3	72937.3	83121.3	83839.3	89131.3	80729.3	33165.3	64526.3	97375.3	79328.3	699851	71001.3	102251	642773
		83784.3	70884.3	84703.3	81855.3	97793.3	75624.3	78186.3	63823.3	66963.3	60251.3	71753.3	70611.3	317832	284417	78604.3	80553.3	41010.3	59137.3	81249.3	88129.3	284974	74963.3	365957	661881
		712.333	113781	75131.3	77916.3	86597.3	70889.3	94993.3	86402.3	2709.33	3591.33	7711.33	35051.3	67547.3	56993.3	58608.3	228413	100690	75429.3	91805.3	74927.3	272038	66322.3	96790.3	576721
		31487.3	41149.3	88156.3	78395.3	79439.3	67603.3	94005.3	80302.3	63899.3	88658.3	395275	90412.3	80926.3	74008.3	82057.3	71558.3	4092.33	8713.33	75722.3	59082.3	250099	58998.3	250712	504998
		64456.3	92111.3	515438	88602.3	80589.3	85483.3	72811.3	86187.3	14031.3	64094.3	65005.3	59444.3	66545.3	65877.3	347382	65877.3	140378	55272.3	273488	76877.3	72254.3	69191.3	380601	517278
		9457.33	12277.3	46634.3	73922.3	292140	80673.3	90013.3	87989.3	27561.3	66155.3	68296.3	67042.3	80386.3	85093.3	322143	70666.3	168577	64414.3	73078.3	73331.3	102389	245754	416310	299724
		562369	80442.3	400547	82474.3	88741.3	81723.3	87791.3	371954	4287.33	2821.33	2661.33	2859.33	9381.33	65905.3	64345.3	473598	8407.33	39562.3	70444.3	194300	239088	89855.3	97947.3	474575
		267898	62867.3	83784.3	80637.3	90440.3	78074.3	91972.3	88156.3	3665.33	3646.33	5746.33	5150.33	18819.3	67464.3	68884.3	276025	7798.33	12666.3	35998.3	51222.3	93699.3	120996	386041	450938
		447503	67102.3	68690.3	60785.3	224427	210603	93058.3	251651	73758.3	79885.3	289498	65152.3	392206	84752.3	317832	83561.3	576721	542773	473598	510603	215.333	946.333	557.333	337.667
		41152.3	174878	226713	627222	295987	180061	381895	309072	442092	313748	683729	376824	586300	412808	301620	517253	561881	504998	476025	509285	533.333	1002.33	805.667	862.667
~End
Original Filename: Ac_W0001467; Date Last Saved: 11/30/2017 5:20:09 PM
##BLOCKS= 1
Plate:	Plate06	1.3	PlateFormat	Endpoint	Luminescence	Reduced	FALSE	1						1	0	1	24	384						0
		1	2	3	4	5	6	7	8	9	10	11	12	13	14	15	16	17	18	19	20	21	22	23	24
		364936	111826	135187	90563.3	257692	284623	93933.3	259644	4798.33	15880.3	233808	67197.3	141316	93042.3	78309.3	94852.3	8112.33	18190.3	157949	325417	82988.3	93794.3	403292	436745
		3336.33	49737.3	100005	91343.3	213820	68979.3	78225.3	291816	91454.3	88335.3	77807.3	64217.3	98912.3	79646.3	71625.3	63354.3	223547	58431.3	295083	51491.3	73002.3	71989.3	502246	440295
		179041	75607.3	73283.3	54861.3	273638	402530	61070.3	65098.3	73930.3	184432	52384.3	65860.3	57228.3	192027	57673.3	224686	3448.33	23218.3	45464.3	46785.3	55501.3	67113.3	378297	386192
		99225.3	67113.3	66392.3	56030.3	237232	59232.3	82735.3	86023.3	40910.3	53190.3	44669.3	46479.3	50600.3	181019	60681.3	57673.3	61075.3	266611	243364	52883.3	57590.3	63270.3	353445	423520
		2886.33	22673.3	75635.3	51686.3	60458.3	258835	61103.3	65164.3	28674.3	62546.3	61666.3	56531.3	65379.3	57924.3	54053.3	69202.3	394.333	40910.3	59444.3	57109.3	61711.3	229288	73240.3	344185
		64022.3	49069.3	69091.3	63020.3	57896.3	49458.3	71399.3	63020.3	3574.33	46423.3	52384.3	44808.3	51853.3	52716.3	56559.3	123981	40936.3	50358.3	48874.3	55724.3	54721.3	335066	223853	514863
		75787.3	74324.3	59762.3	63382.3	73312.3	74521.3	60430.3	70594.3	33559.3	45839.3	54387.3	53106.3	81344.3	57283.3	54331.3	61627.3	5189.33	57590.3	66417.3	57952.3	53802.3	60346.3	243671	308128
		50628.3	59078.3	50377.3	51742.3	75900.3	73987.3	54296.3	68783.3	36689.3	52828.3	59400.3	56977.3	86413.3	71402.3	56754.3	61070.3	49820.3	54774.3	50823.3	62964.3	53969.3	55703.3	235253	271004
		82336.3	56448.3	68255.3	56921.3	59455.3	61600.3	53948.3	64197.3	29661.3	30441.3	43805.3	56772.3	63744.3	49542.3	58592.3	362537	1814.33	60346.3	62769.3	528039	60541.3	151401	185199	448884
		40994.3	48261.3	65665.3	60963.3	60231.3	58648.3	59093.3	71877.3	18302.3	23842.3	36232.3	72488.3	58954.3	47899.3	63967.3	64217.3	33114.3	58684.3	53621.3	587986	244479	57585.3	65970.3	305061
		60736.3	61131.3	67169.3	63579.3	58759.3	55365.3	59427.3	58769.3	44641.3	51825.3	60012.3	72496.3	59762.3	60288.3	58937.3	265024	51962.3	47899.3	65108.3	278852	75224.3	63187.3	69675.3	452204
		53357.3	43834.3	59232.3	60848.3	218167	56309.3	58341.3	60710.3	28659.3	33225.3	54777.3	62296.3	60430.3	49208.3	62574.3	69620.3	48010.3	166447	70929.3	50190.3	55947.3	62184.3	68812.3	472856
		87940.3	78058.3	69570.3	60822.3	65238.3	55668.3	54053.3	60653.3	54861.3	71849.3	66729.3	66918.3	55168.3	54693.3	60372.3	70929.3	70133.3	41300.3	63297.3	56058.3	46111.3	56559.3	74076.3	453430
		2433.33	2942.33	12531.3	62510.3	44030.3	51185.3	229276	52911.3	40880.3	146163	61627.3	56603.3	69230.3	182996	60569.3	67197.3	6036.33	15907.3	34506.3	47481.3	67308.3	85070.3	93961.3	406752
		7382.33	8029.33	166140	256856	163883	152683	59539.3	212398	61356.3	53190.3	77925.3	97303.3	95242.3	66334.3	70260.3	86831.3	323981	359644	324686	391175	743.333	59.6667	234.667	271.333
		371268	431639	381393	370375	447877	192556	399917	410379	4660.33	289028	530133	7325.33	178846	291175	373723	436438	312398	361816	323981	386192	611.333	586.333	517.667	545.667
~End
Original Filename: Ac_W0001469; Date Last Saved: 11/30/2017 5:40:25 PM
##BLOCKS= 1
Plate:	Plate07	1.3	PlateFormat	Endpoint	Luminescence	Reduced	FALSE	1						1	0	1	24	384						0
		1	2	3	4	5	6	7	8	9	10	11	12	13	14	15	16	17	18	19	20	21	22	23	24
		145863	91670.3	96099.3	93035.3	101743	103452	116376	110137	6797.33	25823.3	101630	200409	99692.3	77605.3	88407.3	91447.3	9219.33	15361.3	80947.3	90417.3	384766	332214	560333	400411
		1033.33	56691.3	104009	85285.3	77689.3	83732.3	67000.3	62511.3	524960	65115.3	75712.3	72963.3	99999.3	78302.3	66410.3	78469.3	266940	297274	383199	71866.3	78364.3	81206.3	285062	399797
		76965.3	91085.3	90472.3	70825.3	310072	276447	93007.3	64210.3	81811.3	68491.3	74989.3	59393.3	78747.3	75127.3	253002	257936	4792.33	18852.3	46583.3	48365.3	71506.3	74236.3	616045	390815
		106544	84624.3	88411.3	78692.3	234107	67928.3	76030.3	64182.3	61398.3	51568.3	53935.3	53712.3	263483	72148.3	63013.3	341378	72787.3	68527.3	331991	58669.3	77160.3	70810.3	616604	477983
		3818.33	30935.3	84289.3	83120.3	72927.3	60980.3	75739.3	82173.3	24951.3	73205.3	75523.3	65059.3	80558.3	74319.3	65115.3	69947.3	795.333	40151.3	68694.3	65352.3	74152.3	66995.3	72119.3	382118
		76965.3	67872.3	77828.3	79026.3	79917.3	54651.3	80947.3	62289.3	4900.33	37979.3	61760.3	52320.3	57081.3	63934.3	71089.3	54820.3	58418.3	55160.3	74486.3	64628.3	74765.3	68582.3	532414	260974
		80390.3	75712.3	70983.3	61091.3	72593.3	67273.3	58696.3	62539.3	35863.3	61704.3	66493.3	69981.3	77466.3	66744.3	68666.3	81003.3	4338.33	49813.3	80725.3	62066.3	76269.3	74201.3	148413	185220
		52347.3	48254.3	60841.3	64299.3	96266.3	63876.3	67468.3	63542.3	46213.3	56162.3	76909.3	57053.3	79137.3	64656.3	62443.3	67496.3	63598.3	60144.3	65658.3	57443.3	73874.3	69641.3	279653	98884.3
		81121.3	69752.3	71646.3	70309.3	71866.3	72258.3	74482.3	67357.3	32216.3	32713.3	61565.3	65658.3	71646.3	58390.3	84244.3	66800.3	1005.33	66718.3	76046.3	71952.3	75015.3	63987.3	225685	303408
		41741.3	54492.3	87604.3	70532.3	69475.3	61481.3	78942.3	84039.3	19017.3	24838.3	41209.3	63375.3	66243.3	53433.3	71980.3	62752.3	39761.3	60562.3	72537.3	66466.3	69752.3	59067.3	72982.3	217798
		60172.3	55327.3	72344.3	74124.3	75071.3	71061.3	69780.3	75889.3	47697.3	64906.3	60418.3	65575.3	69111.3	62846.3	80140.3	57858.3	49982.3	48576.3	85849.3	59630.3	64918.3	58613.3	135845	179452
		49507.3	40625.3	57717.3	72286.3	69222.3	72955.3	82865.3	67942.3	33023.3	40458.3	61175.3	74820.3	70560.3	64461.3	95722.3	61787.3	49392.3	55326.3	86157.3	74904.3	72982.3	68499.3	151951	135040
		60005.3	65491.3	80920.3	74263.3	84958.3	63848.3	71701.3	68332.3	70142.3	74598.3	99246.3	76631.3	70894.3	56086.3	69785.3	78111.3	5800.33	31194.3	62724.3	53573.3	62205.3	82813.3	83092.3	434254
		3269.33	3675.33	7768.33	56255.3	63987.3	53823.3	60785.3	79416.3	40903.3	130026	82256.3	58505.3	69028.3	64046.3	77352.3	63096.3	6463.33	12031.3	31520.3	49701.3	82535.3	115603	107673	379907
		7065.33	51726.3	67580.3	68276.3	89024.3	83681.3	73066.3	74486.3	111168	68722.3	90695.3	82813.3	88189.3	60813.3	74848.3	78998.3	477983	399797	382118	416045	154.333	176.333	92.3333	238.333
		224236	123006	251162	107736	477871	256291	369810	268501	4028.33	3185.33	4737.33	6033.33	84540.3	74236.3	76986.3	88022.3	400411	390815	369810	416604	482.333	43.6667	217.667	245.667
~End
Original Filename: Ac_W0001471; Date Last Saved: 11/30/2017 5:26:51 PM
##BLOCKS= 1
Plate:	Plate08	1.3	PlateFormat	Endpoint	Luminescence	Reduced	FALSE	1						1	0	1	24	384						0
		1	2	3	4	5	6	7	8	9	10	11	12	13	14	15	16	17	18	19	20	21	22	23	24
		185850	317953	207363	240781	690930	657180	503958	632626	205580	508781	611231	478056	541421	394709	414099	553566	208116	428021	658335	690309	562669	510797	706955	636593
		85559.3	73027.3	77343.3	67011.3	96811.3	360929	79850.3	406036	315136	94674.3	282988	264810	268630	80908.3	80658.3	88344.3	93436.3	76473.3	61254.3	300302	89932.3	276619	84083.3	429612
		305148	276938	76480.3	197247	281181	323195	301515	401042	16307.3	124020	53227.3	347095	391523	414489	381208	503065	11657.3	120599	261772	286110	221633	285329	399089	495891
		84807.3	45207.3	71634.3	76202.3	229994	60217.3	69657.3	74336.3	117786	312021	73890.3	60857.3	84640.3	184456	228920	261298	4892.33	7259.33	65424.3	70340.3	243625	78652.3	63113.3	488076
		57961.3	75867.3	143971	217703	283601	316754	263389	556637	25494.3	57738.3	60049.3	476270	69890.3	170803	358475	331738	64658.3	73639.3	366192	274986	71523.3	535782	429305	625001
		42312.3	43119.3	63224.3	64199.3	61887.3	231933	65786.3	433407	4447.33	94555.3	52085.3	51663.3	58768.3	68125.3	63111.3	151243	42590.3	60606.3	71022.3	75657.3	67708.3	329470	62416.3	548233
		102076	255330	86488.3	484591	81187.3	66343.3	65811.3	518725	7175.33	45430.3	152497	207057	73862.3	360623	66538.3	96081.3	76870.3	224448	69323.3	536703	68512.3	208397	221828	463907
		67401.3	66486.3	60718.3	57766.3	64883.3	70632.3	62834.3	78179.3	54313.3	55566.3	60913.3	57989.3	58267.3	63920.3	68181.3	68432.3	49885.3	69267.3	75366.3	76007.3	65446.3	68594.3	174281	313045
		68487.3	79181.3	78819.3	97257.3	72394.3	75004.3	66733.3	577648	35462.3	79627.3	84659.3	105975	76981.3	191980	74642.3	521069	293443	336804	72422.3	521667	274428	320921	219208	593529
		38386.3	66065.3	77204.3	74725.3	82155.3	62723.3	65870.3	328215	72028.3	70799.3	235818	81437.3	83027.3	185042	74196.3	618605	3890.33	78457.3	329052	251811	340932	78123.3	69044.3	441805
		72675.3	92940.3	79627.3	151076	76146.3	109726	76759.3	149430	44428.3	66207.3	64728.3	79571.3	682715	468763	93664.3	559932	138455	281538	75533.3	349410	340048	362965	110229	409830
		123635	85838.3	75171.3	63195.3	78067.3	63892.3	78569.3	72637.3	81827.3	69156.3	59938.3	66065.3	67680.3	73491.3	70687.3	258315	46210.3	42701.3	78541.3	68738.3	295841	76867.3	71272.3	198000
		62633.3	105084	68766.3	87537.3	73417.3	139750	77900.3	302700	2565.33	372310	89431.3	277802	72108.3	144337	69834.3	222999	9927.33	82858.3	66566.3	122416	59298.3	71409.3	291770	519496
		87754.3	77936.3	89542.3	80636.3	82217.3	74113.3	85782.3	82663.3	45672.3	62305.3	78931.3	62858.3	67151.3	77343.3	64561.3	72860.3	6757.33	14859.3	38246.3	51501.3	66315.3	106941	322052	542594
		43928.3	125962	68070.3	137731	97368.3	387624	68878.3	97647.3	7064.33	13940.3	50192.3	156481	78470.3	151513	83415.3	109540	585001	541805	519496	508781	911.333	243.333	19.6667	716.333
		131561	83470.3	109903	86590.3	102633	80017.3	86881.3	241646	163893	98483.3	87732.3	76257.3	93274.3	89375.3	101045	98866.3	548233	509830	542594	566207	711.333	382.333	619.667	702.667
~End
Original Filename: Ac_W0001473; Date Last Saved: 11/30/2017 5:23:29 PM
Compound	20171206_UGA_Ac_Dose: Layer 1
Compound ID	Curve	qAC50	S0	Sinf	Valid	Layer 1: Log AC50	Layer 1: SE Log AC50	Layer 1: R^2		Activity Flag	Description
CBR-001-573-520-3		2.58277e-08	-23.2024	-95.7574	TRUE	-7.58791	0.137505	0.981532		Inhibitor			C=C1CCN(CC1)[C@@H]([C@@](c1ccc(cc1F)F)(Cn1cncn1)O)C	Astatech	Efinaconazole	Known drug		CBR-HVAC-04690: Antifungal AgentsCell wall synthesis inhibitor	RFM-002-319-8
CBR-001-584-614-7		2.90205e-08	0	-100	TRUE	-7.5373	0.110175	0.914602		Inhibitor			Clc1cccc(c1)COc1ccccc1C(=C)n1cncc1	AK Scientific	croconazole	Known drug		CBR-HVAC-02292: Antifungal Agents; Lanosterol 14 alpha-demethylase Inhibitor; Sterol demethylase inhibitor; Cell wall synthesis inhibitor	RFM-004-194-1
CBR-001-573-723-2		4.8357e-08	-1.87241	-95.2395	TRUE	-7.31554	0.0687043	0.993297		Inhibitor			Clc1ccc(cc1)C(C(=C)c1ccccc1Cl)(Cn1cncn1)O	Dupont	DuP-860	Known drug		CBR-HVAC-04099: Antifungal Agents	RFM-002-521-8
CBR-001-593-147-2		1.34676e-07	7.62792	-92.7523	TRUE	-6.87071	0.131877	0.931117		Inhibitor			OC(=O)CC[C@@H](C(=O)O)NC(=O)c1cc(c(s1)CCC1CNc2c(C1)c(=O)[nH]c(n2)N)C	custom synthesis	Pelitrexol	Known drug	Shipped by Wuxi as CBR-HVAC-11088_A, actually CBR-HVAC-04619_A. The compound was separated by chiral HPLC, 100% ee value, but R or S wasn't identified	CBR-HVAC-04619: Colorectal Cancer Therapy;Oncolytic Drugs; Antimetabolites;Glycinamide Ribonucleotide Formyltransferase (GARTFase) Inhibitors;	RFM-006-703-8
CBR-001-585-033-6		1.8781e-07	30	-100	TRUE	-6.72628	0.369473	0.82221		Inhibitor			OC[C@H]1O[C@H](C[C@@H]1O)n1cc(F)c(nc1=O)N	TCI Europe	FdCyd	Known drug		CBR-HVAC-05333: Radiopharmaceuticals;Myelodysplastic Syndrome Therapy;Myeloid Leukemia Therapy;Solid Tumors Therapy;Diagnostic for Cancer; DNA Methyltransferase (DNMT) Inhibitors;	RFM-004-613-9
CBR-001-670-041-7		2.05231e-07	0	-100	TRUE	-6.68776	0.0891906	0.94784		Inhibitor			Clc1ccc(cc1)/C(=C/c1ccc(cc1Cl)Cl)/Cn1cncc1	custom synthesis	ALICONAZOLE	Known drug		CBR-HVAC-01097: Cell wall synthesis inhibitor; Sterol demethylase inhibitor; Antifungal	RFM-011-222-1
CBR-001-585-561-5		2.47404e-07	-22.7365	-94.0011	TRUE	-6.60659	0.0427483	0.964784		Inhibitor			Fc1ccc(c(c1)F)[C@](C(c1ccc(cn1)c1ccc(cc1)OCC(F)(F)F)(F)F)(Cn1cnnn1)O	custom synthesis	VT-1161	Known drug		CBR-HVAC-07055: Antifungal Agents; Lanosterol 14alpha-demethylase Inhibitors;	RFM-004-971-8
CBR-001-571-334-5		2.86515e-07	-17.9623	-100	TRUE	-6.54285	0.0414572	0.97195		Inhibitor			Clc1ccc(cc1)OC(C(=O)C(C)(C)C)n1cncc1	AK Scientific	Climbazole	Known drug		CBR-HVAC-05592: Dermatologic Drugs;Antifungal Agents; Enzyme Inducers	RFM-000-340-7
CBR-001-573-004-8		4.32609e-07	0	-100	TRUE	-6.3639	0.0976324	0.911297		Inhibitor			OC[C@H]1O[C@H](C[C@@H]1O)n1cc(F)c(=O)[nH]c1=O	Sigma-Aldrich	5-fluoro-2'-deoxyuridine	Known drug		CBR-HVAC-00912: Thymidylate synthase Inhibitor; DNA synthesis inhibitor	RFM-001-934-1
CBR-001-593-490-4		5.6532e-07	0	-100	TRUE	-6.2477	0.144001	0.770683		Inhibitor			Fc1ccc(c(c1)F)[C@]([C@H](N1CCN(C1=O)c1ccc(cc1)n1cnnn1)C)(Cn1ncnc1)O	custom synthesis	TAK 456	Known drug		CBR-HVAC-11065: Antifungal Agents; Lanosterol 14 alpha-demethylase Inhibitor;	RFM-006-944-3
CBR-001-627-811-8		8.4878e-07	-13.5548	-100	TRUE	-6.0712	0.0412238	0.98053		Inhibitor			OCC1OC(C(=C)C1O)n1ccc(nc1=O)N	custom synthesis	DMDC	Known drug	; NMR solvent: DMSO-d6	CBR-HVAC-02719: DNA synthesis inhibitor; Anticancer; Colorectal cancer; Lung cancer; Non-small cell lung cancer	RFM-009-473-5
CBR-001-669-852-5		8.5379e-07	-7.10159	-88.6657	TRUE	-6.06865	0.122192	0.969802		Inhibitor			CNCC(=O)OCc1cccnc1N(C(=O)OC([n+]1cnn(c1)C[C@](c1cc(F)ccc1F)([C@H](c1scc(n1)c1ccc(cc1)C#N)C)O)C)C	custom synthesis	ISAVUCONAZONIUM CHLORIDE	Known drug	diastereoisomer(mixture)	CBR-HVAC-05632: Breast Cancer-Resistant Protein (BCRP; ABCG2) Inhibitors; Cell wall synthesis inhibitor; INHIBITS ERGOSTEROL SYNTHESIS BY INHIBITING CYP450-DEPENDENT 14-ALPHA STEROL DEMETHYLASE; Lanosterol 14alpha-demethylase Inhibitors; P-Glycoprotein (MDR-1; ABCB1) Inhibitors; Antifungal Agents; Fungicide	RFM-011-033-8
CBR-001-598-996-5		1.25847e-06	5.15742	-100	TRUE	-5.90016	0.0825338	0.954859		Inhibitor			CC[Hg]Sc1ccccc1C(=O)[O-]	custom synthesis	THIMEROSOL	Known drug		CBR-HVAC-09110: Glutathione Transferase Inhibitors; Lipoxygenase Inhibitors; Antibacterial Drugs; Antifungal Agents; Antiseptic	RFM-007-425-9
CBR-001-586-130-0		1.2718e-06	2.5307	-100	TRUE	-5.89558	0.119939	0.945649		Inhibitor			CCCCCCC1C(=O)O[C@H](C)[C@@H](C(=O)O[C@H]([C@@H]1OC(=O)CC(C)C)C)NC(=O)c1cccc(c1O)NC=O	Sigma-Aldrich	Antimycin A	Known drug		CBR-HVAC-14236	RFM-005-400-2
CBR-001-574-272-0		1.42127e-06	-18.9151	-100	TRUE	-5.84732	0.141914	0.744185		Inhibitor			COc1ncc(cc1NS(=O)(=O)c1ccc(cc1F)F)c1ccc2c(c1)c(ccn2)c1ccnnc1	Selleck Chemicals	omipalisib	Known drug		CBR-HVAC-00259: Lymphoma Therapy;Interstitial Lung Diseases, Treatment of;Solid Tumors Therapy; mTOR Complex 1 (mTORC1) Inhibitors;mTOR Complex 2 (mTORC2) Inhibitors;Phosphatidylinositol 3-Kinase alpha (PI3Kalpha) Inhibitors;Phosphatidylinositol 3-Kinase beta (PI3Kbeta) Inhibitors;Phosphatidylinositol 3-Kinase delta (PI3Kdelta) Inhibitors;Phosphatidylinositol 3-Kinase gamma (PI3Kgamma) Inhibitors…	RFM-003-068-2
CBR-001-670-240-2		1.67e-06	-0.385957	-100	TRUE	-5.54172	0.0875029	0.935376		Inhibitor			CC#C[C@H](c1ccc(cc1)OCc1ccc(cc1)CN1CCC2(CC1)C=Cc1c2cccc1)CC(=O)O	custom synthesis	LY-2881835	Known drug		CBR-HVAC-07122: Free Fatty Acid Receptor 1 (FFAR1; GPR40) Agonists; Signal Transduction Modulators; Type 2 Diabetes, Agents for	RFM-011-421-6
CBR-001-633-156-9		1.79998e-06	0	-100	TRUE	-5.74473	0.0727752	0.916657		Inhibitor			OCC1OC(CC1O)n1cc(F)c(=O)n(c1=O)C(=O)c1cccc(c1)C	custom synthesis	FF-705	Known drug		CBR-HVAC-07821: Thymidylate synthase inhibitor; RNA synthesis inhibitor	RFM-009-559-0
CBR-001-625-151-7		1.8105e-06	1.69298	-100	TRUE	-5.7422	0.0229233	0.980131		Inhibitor			NC(=N)c1ccc(cc1)OCCCC1CCN(CC1)CCCOc1ccc(cc1)C(=N)N	custom synthesis	T-23207	Known drug	NMR solvent: DMSO-d6	CBR-HVAC-06119:Fungicide; Fungicide; Infection, fungal	RFM-009-127-0
CBR-001-585-873-8		1.96898e-06	10.2298	-100	TRUE	-5.70576	0.0749279	0.894294		Inhibitor			CCCCCCCCNC(=N)NC(=N)NCc1ccc(c(c1)Cl)Cl	custom synthesis	OLANEXIDINE			CBR-HVAC-10991:Antibacterial Drugs; Antibacterial; Antiseptic; Disinfectant;	RFM-005-222-2
CBR-001-572-464-8		2.15525e-06	17.5377	-100	TRUE	-5.6665	0.17861	0.800244		Inhibitor			CCC1OC(=O)C(C)C(OC2OC(C)C(C(C2)(C)OC)O)C(C)C(OC2OC(C)CC(C2O)N(C)C)C(CC(CN(C(C(C1(C)O)O)C)C)C)(C)O	Vitas-M	azithromycin	Known drug		CBR-HVAC-02199: 23S-rRNA of 50S ribosomal subunit Binder; Protein 50S ribosomal subunit inhibitor; Protein synthesis inhibitor	RFM-001-394-5
CBR-001-584-089-8		2.47267e-06	-8.52306	-100	TRUE	-5.60683	0.0371822	0.971291		Inhibitor			Clc1ccc2c(c1)cc(o2)C(c1ccccc1Cl)n1cncc1	custom synthesis	BECLICONAZOLE			CBR-HVAC-08999: Preclinical; PRESCRIPTION DRUG; Antifungal Agents; Antifungal; Infection, fungal;	RFM-003-990-7
CBR-001-606-658-3		2.61967e-06	5.55194	-100	TRUE	-5.58175	0.0660305	0.897579		Inhibitor			c1ccc(cc1)c1ccc(cc1)C(n1ccnc1)c1ccccc1	Sigma-Aldrich	BIFONAZOLE	Known drug		CBR-HVAC-02092: Antifungal Agents; HMG-CoA reductase Inhibitor; Sterol demethylase inhibitor; Cell wall synthesis inhibitor	RFM-007-942-5
CBR-001-574-574-1		2.62637e-06	0	-100	TRUE	-5.58064	0.0821108	0.784491		Inhibitor			Cc1cc(ccc1/N=N/c1c(O)c2c(N)cc(cc2cc1S(=O)(=O)O)S(=O)(=O)O)c1ccc(c(c1)C)/N=N/c1c(O)c2c(N)cc(cc2cc1S(=O)(=O)O)S(=O)(=O)O	Sigma-Aldrich	TRYPAN BLUE	Known drug		CBR-HVAC-09683	RFM-003-369-2
CBR-001-572-836-6		2.70039e-06	-4.7668	-100	TRUE	-5.56857	0.0565892	0.930388		Inhibitor			Fc1ccc(c(c1)F)[C@]([C@H](c1ncncc1F)C)(Cn1cncn1)O	Key Organics	voriconazole	Known drug	Stereochemistry: diastereomer	CBR-HVAC-02080: Lanosterol 14 alpha-demethylase Inhibitor; Cell wall synthesis inhibitor	RFM-001-766-3
CBR-001-571-850-0		2.71092e-06	0	-100	TRUE	-5.56688	0.0359815	0.976209		Inhibitor			N=C(NC(=N)Nc1ccc(cc1)Cl)NCCCCCCNC(=N)NC(=N)Nc1ccc(cc1)Cl	Toronto Research Chemicals	chlorhexidine dressing	Known drug		CBR-HVAC-02776: ATPase Inhibitor; Membrane integrity inhibitor; Membrane permeability enhancer	RFM-000-834-4
CBR-001-598-974-9		2.72934e-06	-0.614638	-100	TRUE	-5.56394	0.0381218	0.978471		Inhibitor			CCCCC(CNC(=N)NC(=N)NCCCCCCNC(=N)NC(=N)NCC(CCCC)CC)CC	custom synthesis	ALEXIDINE	Known drug		CBR-HVAC-10022: Phospholipase Inhibitor;	RFM-007-403-3
CBR-001-625-077-4		2.79744e-06	3.75423	-100	TRUE	-5.55324	0.122326	0.78388		Inhibitor			CC1CCC(C(C1)OC(=O)C[N+](CCCCCCCCCC[N+](CC(=O)OC1CC(C)CCC1C(C)C)(C)C)(C)C)C(C)C	Vitas-M	Decamethoxine	Known drug		CBR-HVAC-07343: Liver and Biliary Tract Disorders, Treatment of;Inflammation, Treatment of;Agents for Gastritis;Chronic Obstructive Pulmonary Diseases (COPD), Treatment of;Antibacterial Drugs	RFM-009-070-0
CBR-001-624-905-1		2.81973e-06	-3.85661	100	TRUE	-5.54979	0.0531926	0.956359		Stimulator			Cc1cc(ccc1/N=N/c1c(O)c2c(N)cc(cc2cc1S(=O)(=O)[O-])S(=O)(=O)[O-])c1ccc(c(c1)C)/N=N/c1c(O)c2c(N)cc(cc2cc1S(=O)(=O)[O-])S(=O)(=O)[O-]	Sigma-Aldrich	TRYPAN BLUE	Known drug		CBR-HVAC-09683: Trypan Blue selectively stains connective tissue structures in the human eye such as the anterior lens capsule of the human crystalline lens. Trypan Blue is intended to be applied directly on the anterior lens capsule, staining any portion of the capsule which comes in contact with the dye. Excess dye is washed out of the anterior chamber. The dye does not penetrate the capsule, p…	RFM-008-957-6
CBR-001-607-294-9		2.91076e-06	-4.03333	-100	TRUE	-5.53599	0.0492538	0.929219		Inhibitor			NC(=N)c1ccc(cc1)/C=C/c1ccc(cc1)C(=N)N	custom synthesis	STILBAMIDINE	Known drug		CBR-HVAC-08852: ; Antiprotozoal; Protozoal diseases	RFM-008-019-3
CBR-001-574-602-8		3.34077e-06	-5.09485	-100	TRUE	-5.47615	0.132342	0.796076		Inhibitor			CN(Cc1cccc2c1cccc2)Cc1ccc(cc1)C(C)(C)C	Sigma-Aldrich	butenafine	Known drug		CBR-HVAC-02162: Antifungal Agents; Squalene epoxidase Inhibitor; Steroid synthesis inhibitor; Squalene epoxidase inhibitor	RFM-003-397-6
CBR-001-571-024-4		3.37579e-06	-5.77985	-100	TRUE	-5.47163	0.134351	0.757729		Inhibitor			C[N+](=C1C=CC(=C(c2ccc(cc2)N(C)C)c2ccc(cc2)N(C)C)C=C1)C	Acros Organics	Gentian violet	Known drug		CBR-HVAC-06477: Antibacterial Drugs;Oncolytic Drugs;Antifungal Agents; Cyclin-Dependent Kinase Inhibitor 1B (CDKN1B; p27Kip1) Degradation Inhibitors;Signal Transduction Modulators;TNFR1 (p55/CD120a) Modulators	RFM-000-056-6
CBR-001-572-232-4		3.57497e-06	15.2786	-100	TRUE	-5.44673	0.117635	0.823483		Inhibitor			CC1CCCC(C1)OC(=O)C[N+](CCCCCCCCCC[N+](CC(=O)C1CC(C)CCC1C(C)C)(C)C)(C)C	Vitas-M		Known drug		analog of CBR-HVAC-07343	RFM-001-164-3
CBR-001-670-042-8		3.67902e-06	0	-100	TRUE	-5.43427	0.0511527	0.922379		Inhibitor			Clc1ccc(cc1)/C(=C\c1ccc(cc1Cl)Cl)/Cn1cncc1	custom synthesis	ALICONAZOLE	Known drug		CBR-HVAC-01097: Cell wall synthesis inhibitor; Sterol demethylase inhibitor; Antifungal	RFM-011-223-2
CBR-001-593-148-3		4.25622e-06	8.25379	-100	TRUE	-5.37098	0.0710689	0.772663		Inhibitor			OC(=O)CC[C@@H](C(=O)O)NC(=O)c1cc(c(s1)CCC1CNc2c(C1)c(=O)[nH]c(n2)N)C	custom synthesis	Pelitrexol	Known drug	Shipped by Wuxi as CBR-HVAC-11088_B, actually CBR-HVAC-04619_B. The compound was separated by chiral HPLC, 100% ee value, but R or S wasn't identified	CBR-HVAC-04619: Colorectal Cancer Therapy;Oncolytic Drugs; Antimetabolites;Glycinamide Ribonucleotide Formyltransferase (GARTFase) Inhibitors;	RFM-006-704-9
CBR-001-634-780-1		4.44955e-06	0	-100	TRUE	-5.35168	0.045182	0.83215		Inhibitor			Clc1ccc(cc1)CSC(c1ccc(cc1Cl)Cl)Cn1cncc1	MedChem Express	Sulconazole (nitrate)	FDA approved	solubility: DMSO: 27 mg/mL; batch # 21837	CBR-HVAC-02203: Cell wall synthesis inhibitor; Lanosterol 14 alpha-demethylase Inhibitor; Sterol demethylase inhibitor; Antifungal; Antifungal Agents	RFM-010-555-5
[truncated: 8 more rows]

## Sheet: Table 3 Bm
Table 3 Balamuthia mandrillaris Dose-response raw data
[truncated: 311 more rows]

## Sheet: RTG Raw data Fig2 and Sup F2&3
Fig. 2 Naegleria fowleri Rate of Action raw data
[truncated: 1,768 more rows]

## Sheet: Fig 2
Fig 2A N. fowleri Rate of Action select curve classes.
[truncated: 149 more rows]
[truncated: 58 more columns]

[truncated: 2 more sheets: Sup. Fig. 2, Sup. Fig. 3]
